# Supplementary material for: Vascular network-inspired fluidic system (VasFluidics) with spatially functionalizable membranous walls
Source: Nat Commun. 2024 Feb 16;15:1437. doi: 10.1038/s41467-024-45781-3 (PMC10873510; doi:10.1038/s41467-024-45781-3)
Supplement: Supplementary file 9 — Source Data [file 41467_2024_45781_MOESM9_ESM.xlsx]

## Sheet: Fig.2a
Fig.2a Fluorescence microscope images showing the membrane selectivity for different-sized molecules
FITC-Dex4k (Rh≈1.4 nm)			FITC-Dex10k (Rh≈1.9 nm)			FITC-Dex40k (Rh≈3.0 nm)			FITC-Dex70k (Rh≈3.6 nm)
x position (mm)	Fluorescence Intensity (a.u.)		x position (mm)	Fluorescence Intensity (a.u.)		x position (mm)	Fluorescence Intensity (a.u.)		x position (mm)	Fluorescence Intensity (a.u.)
	1 min	30 min		1 min	60 min		1 min	60 min		1 min	60 min
0.00160137	0.939678	0.766853	0.00160137	0.587501	0.608597	0.00160137	0.455157	0.457129	0.00160137	0.993947	0.823719
0.00320275	0.939855	0.765247	0.00320275	0.585654	0.606383	0.00320275	0.453828	0.455375	0.00320275	0.99333	0.822938
0.00480412	0.937341	0.765342	0.00480412	0.586331	0.604314	0.00480412	0.453818	0.453563	0.00480412	0.994919	0.822711
0.0064055	0.936981	0.764084	0.0064055	0.586457	0.604343	0.0064055	0.454432	0.453442	0.0064055	0.994328	0.820956
0.00800687	0.93531	0.765041	0.00800687	0.586283	0.603308	0.00800687	0.453884	0.451839	0.00800687	0.99723	0.82104
0.00960825	0.936077	0.766569	0.00960825	0.586931	0.602506	0.00960825	0.453163	0.450105	0.00960825	0.998372	0.821426
0.0112096	0.938173	0.764651	0.0112096	0.58723	0.603415	0.0112096	0.45431	0.449024	0.0112096	0.99849	0.819948
0.012811	0.936036	0.765218	0.012811	0.587424	0.601839	0.012811	0.453503	0.446963	0.012811	0.998136	0.819982
0.0144124	0.935357	0.7636	0.0144124	0.587665	0.601655	0.0144124	0.454569	0.446661	0.0144124	0.999278	0.81947
0.0160137	0.93299	0.76474	0.0160137	0.588072	0.601829	0.0160137	0.452458	0.445692	0.0160137	0.997282	0.818664
0.0176151	0.932677	0.766198	0.0176151	0.589667	0.602999	0.0176151	0.45365	0.445229	0.0176151	0.998424	0.819528
0.0192165	0.934206	0.764515	0.0192165	0.591185	0.604092	0.0192165	0.453772	0.443787	0.0192165	1	0.818311
0.0208179	0.934307	0.766735	0.0208179	0.590837	0.604063	0.0208179	0.452311	0.443174	0.0208179	0.99874	0.818815
0.0224192	0.935723	0.766758	0.0224192	0.591494	0.605087	0.0224192	0.452833	0.443456	0.0224192	0.995667	0.819663
0.0240206	0.932666	0.766404	0.0240206	0.59015	0.604604	0.0240206	0.452737	0.44182	0.0240206	0.998254	0.819596
0.025622	0.935611	0.767585	0.025622	0.592016	0.603743	0.025622	0.452402	0.441328	0.025622	0.996678	0.819142
0.0272234	0.935877	0.767024	0.0272234	0.591397	0.60471	0.0272234	0.452108	0.440626	0.0272234	0.99761	0.818311
0.0288247	0.935434	0.76847	0.0288247	0.590643	0.605551	0.0288247	0.453209	0.441094	0.0288247	0.998254	0.820754
0.0304261	0.934277	0.76912	0.0304261	0.591494	0.605455	0.0304261	0.451682	0.441201	0.0304261	0.997295	0.819243
0.0320275	0.934537	0.770737	0.0320275	0.59104	0.604836	0.0320275	0.452169	0.441099	0.0320275	0.996928	0.820612
0.0336289	0.933911	0.770247	0.0336289	0.591001	0.605068	0.0336289	0.452656	0.440349	0.0336289	0.999173	0.820519
0.0352302	0.937063	0.770938	0.0352302	0.591939	0.606431	0.0352302	0.451722	0.439837	0.0352302	0.996731	0.821561
0.0368316	0.937978	0.771853	0.0368316	0.593051	0.606905	0.0368316	0.453452	0.440436	0.0368316	0.994774	0.822266
0.038433	0.936243	0.770276	0.038433	0.59424	0.607572	0.038433	0.452676	0.439779	0.038433	0.9948	0.821426
0.0400344	0.936426	0.771398	0.0400344	0.596009	0.607369	0.0400344	0.452798	0.439423	0.0400344	0.993343	0.821829
0.0416357	0.936556	0.772862	0.0416357	0.597962	0.607707	0.0416357	0.452767	0.43918	0.0416357	0.993908	0.822736
0.0432371	0.938267	0.773541	0.0432371	0.597981	0.608955	0.0432371	0.45332	0.439092	0.0432371	0.9927	0.823223
0.0448385	0.940115	0.773818	0.0448385	0.598706	0.610115	0.0448385	0.453736	0.438678	0.0448385	0.990428	0.825096
0.0464399	0.941603	0.774066	0.0464399	0.600118	0.61114	0.0464399	0.453564	0.438843	0.0464399	0.989969	0.824768
0.0480412	0.943373	0.775371	0.0480412	0.601365	0.611816	0.0480412	0.452823	0.438249	0.0480412	0.984848	0.82429
0.0496426	0.938805	0.775707	0.0496426	0.603444	0.611807	0.0496426	0.454173	0.438921	0.0496426	0.984822	0.825541
0.051244	0.941319	0.77713	0.051244	0.605484	0.613518	0.051244	0.453442	0.437407	0.051244	0.983456	0.826968
0.0528454	0.94139	0.775914	0.0528454	0.607446	0.614214	0.0528454	0.452783	0.438425	0.0528454	0.982983	0.826355
0.0544467	0.940457	0.776964	0.0544467	0.60966	0.615239	0.0544467	0.452879	0.437455	0.0544467	0.982406	0.827716
0.0560481	0.94175	0.77955	0.0560481	0.611459	0.616177	0.0560481	0.453853	0.437713	0.0560481	0.982038	0.828757
0.0576495	0.941933	0.779391	0.0576495	0.61316	0.61725	0.0576495	0.4533	0.438054	0.0576495	0.980108	0.829487
0.0592509	0.941951	0.779402	0.0592509	0.615123	0.620392	0.0592509	0.452478	0.437562	0.0592509	0.978165	0.829907
0.0608522	0.944223	0.779544	0.0608522	0.617434	0.620924	0.0608522	0.452032	0.437358	0.0608522	0.977193	0.830067
0.0624536	0.944507	0.781032	0.0624536	0.619261	0.622809	0.0624536	0.451458	0.438098	0.0624536	0.976051	0.831318
0.064055	0.943733	0.781929	0.064055	0.619628	0.623698	0.064055	0.452098	0.436442	0.064055	0.974698	0.833048
0.0656564	0.944826	0.783251	0.0656564	0.619261	0.625226	0.0656564	0.452331	0.436262	0.0656564	0.973832	0.832905
0.0672577	0.945652	0.783948	0.0672577	0.61899	0.625139	0.0672577	0.451803	0.435867	0.0672577	0.973293	0.834249
0.0688591	0.946596	0.784981	0.0688591	0.619406	0.625903	0.0688591	0.453346	0.434075	0.0688591	0.971862	0.834828
0.0704605	0.946543	0.785282	0.0704605	0.619696	0.625835	0.0704605	0.45226	0.435137	0.0704605	0.976064	0.83576
0.0720619	0.949194	0.786273	0.0720619	0.619938	0.624665	0.0720619	0.453072	0.434289	0.0720619	0.975775	0.83639
0.0736632	0.951136	0.78818	0.0736632	0.620276	0.624839	0.0736632	0.453143	0.43351	0.0736632	0.974672	0.83681
0.0752646	0.953768	0.787962	0.0752646	0.621436	0.624578	0.0752646	0.453112	0.431902	0.0752646	0.9776	0.836642
0.076866	0.950593	0.789839	0.076866	0.623215	0.62454	0.076866	0.45297	0.430987	0.076866	0.979202	0.838363
0.0784674	0.951915	0.788953	0.0784674	0.62365	0.624936	0.0784674	0.452397	0.429896	0.0784674	0.980843	0.838791
0.0800687	0.951484	0.791409	0.0800687	0.62366	0.627208	0.0800687	0.452828	0.429749	0.0800687	0.981933	0.839917
0.0816701	0.95597	0.792259	0.0816701	0.624685	0.628262	0.0816701	0.454041	0.429784	0.0816701	0.981631	0.840975
0.0832715	0.954282	0.792259	0.0832715	0.624279	0.627807	0.0832715	0.453457	0.428157	0.0832715	0.981552	0.841747
0.0848729	0.952411	0.793369	0.0848729	0.625023	0.629586	0.0848729	0.452306	0.428444	0.0848729	0.981894	0.842495
0.0864742	0.956029	0.793841	0.0864742	0.626048	0.628503	0.0864742	0.453488	0.427221	0.0864742	0.98364	0.843284
0.0880756	0.955657	0.79452	0.0880756	0.627875	0.628639	0.0880756	0.45367	0.428152	0.0880756	0.987487	0.843469
0.089677	0.955404	0.795883	0.089677	0.626908	0.629151	0.089677	0.453691	0.427723	0.089677	0.988787	0.845064
0.0912784	0.957576	0.797082	0.0912784	0.626763	0.62832	0.0912784	0.453579	0.427631	0.0912784	0.988695	0.845282
0.0928797	0.960149	0.79681	0.0928797	0.628629	0.628484	0.0928797	0.45434	0.426106	0.0928797	0.988393	0.84545
0.0944811	0.958396	0.796651	0.0944811	0.629035	0.62947	0.0944811	0.453894	0.426793	0.0944811	0.990087	0.84603
0.0960825	0.958355	0.798734	0.0960825	0.62889	0.629615	0.0960825	0.452996	0.426384	0.0960825	0.988616	0.846987
0.0976838	0.958343	0.799401	0.0976838	0.628629	0.630814	0.0976838	0.453478	0.425999	0.0976838	0.986988	0.848423
0.0992852	0.961613	0.800104	0.0992852	0.629171	0.629499	0.0992852	0.453204	0.424445	0.0992852	0.989522	0.847289
0.100887	0.960226	0.802146	0.100887	0.630717	0.631191	0.100887	0.453112	0.423495	0.100887	0.990179	0.849389
0.102488	0.963083	0.802117	0.102488	0.630031	0.630688	0.102488	0.4533	0.424465	0.102488	0.99136	0.85006
0.104089	0.963803	0.804035	0.104089	0.630002	0.630998	0.104089	0.453544	0.423637	0.104089	0.990638	0.851068
0.105691	0.962989	0.806237	0.105691	0.630466	0.631839	0.105691	0.454163	0.424031	0.105691	0.992883	0.852538
0.107292	0.963538	0.807447	0.107292	0.630031	0.630679	0.107292	0.45399	0.423515	0.107292	0.990441	0.85263
0.108893	0.966713	0.808214	0.108893	0.631742	0.631597	0.108893	0.454046	0.42406	0.108893	0.985806	0.852966
0.110495	0.968124	0.809135	0.110495	0.630824	0.631704	0.110495	0.453599	0.425634	0.110495	0.988511	0.855779
0.112096	0.969689	0.81201	0.112096	0.632864	0.632313	0.112096	0.453534	0.427684	0.112096	0.988708	0.8552
0.113698	0.973089	0.813728	0.113698	0.633676	0.631945	0.113698	0.453528	0.429506	0.113698	0.988564	0.856459
0.115299	0.973112	0.815646	0.115299	0.63559	0.63297	0.115299	0.453731	0.43087	0.115299	0.985583	0.857635
0.1169	0.977717	0.81698	0.1169	0.63794	0.633125	0.1169	0.453457	0.432852	0.1169	0.984927	0.857878
0.118502	0.980143	0.817996	0.118502	0.640656	0.63356	0.118502	0.454355	0.434445	0.118502	0.982603	0.859062
0.120103	0.98137	0.819589	0.120103	0.645307	0.635435	0.120103	0.454239	0.435336	0.120103	0.979596	0.860439
0.121704	0.984641	0.81966	0.121704	0.650692	0.635648	0.121704	0.454629	0.436822	0.121704	0.979819	0.862077
0.123306	0.98542	0.822582	0.123306	0.656725	0.637737	0.123306	0.45605	0.436944	0.123306	0.975013	0.861808
0.124907	0.986429	0.821602	0.124907	0.663589	0.642986	0.124907	0.455756	0.438951	0.124907	0.975854	0.864126
0.126509	0.984074	0.823043	0.126509	0.671807	0.647376	0.126509	0.456065	0.439652	0.126509	0.972821	0.864529
0.12811	0.982008	0.823474	0.12811	0.677095	0.65512	0.12811	0.456116	0.439223	0.12811	0.971455	0.865889
0.129711	0.98212	0.822482	0.129711	0.681755	0.657759	0.129711	0.455314	0.440539	0.129711	0.969144	0.867191
0.131313	0.979901	0.824501	0.131313	0.686889	0.661365	0.131313	0.455436	0.439301	0.131313	0.967227	0.868526
0.132914	0.978077	0.824483	0.132914	0.689296	0.662506	0.132914	0.455776	0.440646	0.132914	0.964562	0.869769
0.134515	0.980084	0.823409	0.134515	0.690592	0.663347	0.134515	0.457136	0.439925	0.134515	0.960977	0.870247
0.136117	0.979086	0.826962	0.136117	0.690698	0.665262	0.136117	0.456431	0.438882	0.136117	0.960833	0.873405
0.137718	0.979966	0.827724	0.137718	0.6921	0.664914	0.137718	0.457156	0.436544	0.137718	0.959914	0.873027
0.13932	0.983194	0.827234	0.13932	0.691626	0.66619	0.13932	0.457105	0.434805	0.13932	0.95889	0.874647
0.140921	0.980562	0.829689	0.140921	0.691307	0.666518	0.140921	0.45709	0.432526	0.140921	0.957498	0.875244
0.142522	0.982315	0.830404	0.142522	0.692197	0.666721	0.142522	0.457537	0.431615	0.142522	0.958601	0.876957
0.144124	0.984015	0.831921	0.144124	0.692835	0.668104	0.144124	0.458759	0.429642	0.144124	0.95675	0.878443
0.145725	0.985077	0.832346	0.145725	0.694827	0.667195	0.145725	0.458775	0.429813	0.145725	0.956027	0.879081
0.147326	0.984115	0.83231	0.147326	0.694653	0.669129	0.147326	0.459297	0.429467	0.147326	0.95604	0.880727
0.148928	0.983141	0.83466	0.148928	0.696635	0.668916	0.148928	0.458805	0.428917	0.148928	0.954229	0.882667
0.150529	0.98385	0.83607	0.150529	0.699226	0.670067	0.150529	0.460139	0.429486	0.150529	0.951616	0.88338
0.152131	0.983714	0.837871	0.152131	0.703064	0.672242	0.152131	0.459703	0.430938	0.152131	0.95499	0.884539
0.153732	0.982917	0.838231	0.153732	0.705587	0.675094	0.153732	0.461484	0.431045	0.153732	0.952824	0.885152
0.155333	0.983372	0.84045	0.155333	0.708217	0.677144	0.155333	0.461311	0.431157	0.155333	0.952994	0.887864
0.156935	0.984883	0.841052	0.156935	0.712945	0.679899	0.156935	0.460875	0.43257	0.156935	0.951366	0.888234
0.158536	0.984399	0.843661	0.158536	0.717711	0.682606	0.158536	0.461834	0.434489	0.158536	0.951484	0.89035
0.160137	0.983572	0.844777	0.160137	0.722303	0.684511	0.160137	0.462148	0.435448	0.160137	0.948819	0.89119
0.161739	0.985184	0.845421	0.161739	0.727659	0.688214	0.161739	0.462468	0.435901	0.161739	0.948071	0.892105
0.16334	0.983649	0.845969	0.16334	0.733122	0.691259	0.16334	0.463605	0.436087	0.16334	0.948819	0.89281
0.164942	0.984298	0.848986	0.164942	0.739203	0.694575	0.164942	0.463645	0.435585	0.164942	0.945983	0.893894
0.166543	0.9865	0.850881	0.166543	0.74598	0.697514	0.166543	0.464452	0.436832	0.166543	0.94463	0.895162
0.168144	0.984381	0.851896	0.168144	0.752274	0.7023	0.168144	0.464371	0.436895	0.168144	0.944827	0.896975
0.169746	0.985113	0.853909	0.169746	0.76057	0.705578	0.169746	0.464467	0.436184	0.169746	0.942057	0.897085
0.171347	0.98601	0.853826	0.171347	0.768507	0.708101	0.171347	0.464802	0.436574	0.171347	0.941716	0.897219
0.172948	0.982758	0.855945	0.172948	0.777876	0.712432	0.172948	0.465984	0.435575	0.172948	0.940705	0.898394
0.17455	0.985243	0.856134	0.17455	0.788646	0.716502	0.17455	0.466131	0.434771	0.17455	0.940639	0.899352
0.176151	0.98467	0.857539	0.176151	0.800151	0.720766	0.176151	0.466705	0.436871	0.176151	0.942477	0.900074
0.177753	0.983554	0.85807	0.177753	0.813928	0.728259	0.177753	0.468277	0.435297	0.177753	0.939799	0.900351
0.179354	0.985201	0.860981	0.179354	0.828217	0.735355	0.179354	0.467948	0.436301	0.179354	0.938105	0.900754
0.180955	0.986004	0.862185	0.180955	0.843909	0.742838	0.180955	0.468734	0.436359	0.180955	0.939825	0.901569
0.182557	0.988619	0.862025	0.182557	0.858672	0.753715	0.182557	0.470347	0.435599	0.182557	0.940573	0.904172
0.184158	0.989198	0.865237	0.184158	0.87211	0.764002	0.184158	0.470753	0.43785	0.184158	0.942398	0.90455
0.185759	0.987031	0.866801	0.185759	0.88959	0.774511	0.185759	0.471915	0.437134	0.185759	0.94098	0.905339
0.187361	0.990815	0.866134	0.187361	0.905233	0.787824	0.187361	0.471798	0.437967	0.187361	0.93951	0.905599
0.188962	0.987403	0.868979	0.188962	0.924512	0.801195	0.188962	0.472686	0.436491	0.188962	0.934691	0.907724
0.190564	0.988861	0.870986	0.190564	0.943171	0.818694	0.190564	0.473924	0.438064	0.190564	0.933575	0.90858
0.192165	0.987657	0.872037	0.192165	0.958611	0.835072	0.192165	0.473605	0.437967	0.192165	0.931172	0.909244
0.193766	0.987256	0.871104	0.193766	0.97028	0.850802	0.193766	0.474219	0.437728	0.193766	0.931619	0.908244
0.195368	0.986654	0.872161	0.195368	0.979755	0.862694	0.195368	0.474761	0.438707	0.195368	0.931645	0.90989
0.196969	0.990307	0.873542	0.196969	0.988959	0.874992	0.196969	0.475888	0.439189	0.196969	0.929491	0.911872
0.19857	0.989434	0.875714	0.19857	0.993754	0.884225	0.19857	0.475837	0.437899	0.19857	0.932249	0.913123
0.200172	0.990614	0.874717	0.200172	0.997612	0.892365	0.200172	0.476644	0.437236	0.200172	0.929268	0.911074
0.201773	0.992438	0.876251	0.201773	1	0.899752	0.201773	0.476299	0.437309	0.201773	0.92848	0.913249
0.203375	0.994186	0.879144	0.203375	0.997438	0.90357	0.203375	0.478009	0.43728	0.203375	0.925631	0.915231
0.204976	0.992568	0.879793	0.204976	0.992101	0.903957	0.204976	0.478815	0.437231	0.204976	0.92311	0.914912
0.206577	0.990998	0.883146	0.206577	0.984154	0.903116	0.206577	0.47739	0.436871	0.206577	0.92051	0.916683
0.208179	0.994351	0.884315	0.208179	0.975375	0.899742	0.208179	0.47845	0.435653	0.208179	0.916191	0.918371
0.20978	0.995195	0.886027	0.20978	0.964779	0.893525	0.20978	0.47847	0.435741	0.20978	0.914142	0.918086
0.211381	0.997916	0.888104	0.211381	0.954512	0.88435	0.211381	0.478171	0.436627	0.211381	0.913578	0.919127
0.212983	0.996482	0.888411	0.212983	0.944834	0.878143	0.212983	0.479881	0.435901	0.212983	0.911333	0.920655
0.214584	0.997355	0.891251	0.214584	0.931724	0.87009	0.214584	0.479358	0.434791	0.214584	0.910545	0.920974
0.216186	0.999882	0.892538	0.216186	0.918604	0.863902	0.216186	0.480743	0.436783	0.216186	0.908785	0.923452
0.217787	1	0.892839	0.217787	0.90474	0.855075	0.217787	0.480829	0.437295	0.217787	0.907065	0.924879
0.219388	0.999351	0.895442	0.219388	0.889822	0.844614	0.219388	0.480008	0.436276	0.219388	0.902956	0.924409
0.22099	0.998737	0.895601	0.22099	0.87444	0.834482	0.22099	0.481306	0.435994	0.22099	0.900986	0.926164
0.222591	0.993961	0.894651	0.222591	0.860267	0.823789	0.222591	0.481403	0.436739	0.222591	0.896916	0.926768
0.224192	0.992043	0.894367	0.224192	0.847205	0.812623	0.224192	0.482636	0.437889	0.224192	0.89664	0.927877
0.225794	0.992562	0.896268	0.225794	0.833245	0.800102	0.225794	0.48293	0.436871	0.225794	0.900067	0.929665
0.227395	0.989056	0.896764	0.227395	0.82087	0.787138	0.227395	0.483285	0.437275	0.227395	0.897047	0.931269
0.228997	0.987704	0.895808	0.228997	0.80774	0.775188	0.228997	0.48328	0.437694	0.228997	0.89836	0.931387
0.230598	0.988265	0.896504	0.230598	0.797047	0.763644	0.230598	0.484675	0.437894	0.230598	0.897126	0.933352
0.232199	0.986907	0.898263	0.232199	0.786393	0.752313	0.232199	0.485117	0.439204	0.232199	0.895196	0.934183
0.233801	0.98454	0.898334	0.233801	0.77715	0.74308	0.233801	0.484893	0.437903	0.233801	0.896587	0.935224
0.235402	0.979287	0.895784	0.235402	0.769319	0.73346	0.235402	0.485396	0.439667	0.235402	0.897047	0.935879
0.237003	0.978797	0.896829	0.237003	0.763141	0.725639	0.237003	0.4867	0.439491	0.237003	0.898281	0.937861
0.238605	0.973455	0.895967	0.238605	0.758849	0.717653	0.238605	0.487237	0.439779	0.238605	0.898859	0.937794
0.240206	0.972469	0.896274	0.240206	0.755156	0.711813	0.240206	0.487714	0.439832	0.240206	0.892543	0.938231
0.241808	0.973195	0.89759	0.241808	0.752071	0.706767	0.241808	0.488217	0.439759	0.241808	0.892465	0.939851
0.243409	0.972864	0.897425	0.243409	0.751694	0.704108	0.243409	0.489084	0.440558	0.243409	0.890679	0.940481
0.24501	0.973844	0.900105	0.24501	0.749548	0.700695	0.24501	0.489323	0.440953	0.24501	0.890955	0.940817
0.246612	0.970787	0.90141	0.246612	0.749635	0.698926	0.246612	0.489302	0.439886	0.246612	0.890167	0.940179
0.248213	0.973148	0.901781	0.248213	0.751037	0.700289	0.248213	0.490139	0.44125	0.248213	0.888828	0.941858
0.249814	0.974092	0.903458	0.249814	0.750641	0.69967	0.249814	0.490677	0.441829	0.249814	0.888381	0.94295
0.251416	0.972185	0.905394	0.251416	0.750931	0.699506	0.251416	0.491174	0.441167	0.251416	0.88909	0.943361
0.253017	0.971701	0.906522	0.253017	0.749384	0.697785	0.253017	0.490982	0.441318	0.253017	0.887016	0.944906
0.254619	0.973466	0.908511	0.254619	0.749364	0.696683	0.254619	0.492037	0.44125	0.254619	0.884206	0.944856
0.25622	0.969966	0.907791	0.25622	0.750757	0.698781	0.25622	0.492823	0.442696	0.25622	0.883064	0.944646
0.257821	0.972239	0.909243	0.257821	0.749287	0.697795	0.257821	0.492793	0.441639	0.257821	0.880818	0.9463
0.259423	0.971855	0.90867	0.259423	0.750921	0.699641	0.259423	0.4926	0.442906	0.259423	0.88112	0.946728
0.261024	0.968402	0.911504	0.261024	0.751308	0.699168	0.261024	0.493899	0.444114	0.261024	0.881028	0.94871
0.262625	0.970798	0.910417	0.262625	0.750679	0.69938	0.262625	0.494645	0.444445	0.262625	0.878008	0.947316
0.264227	0.964683	0.910382	0.264227	0.749886	0.698858	0.264227	0.494518	0.445848	0.264227	0.878048	0.948013
0.265828	0.964907	0.908806	0.265828	0.750089	0.69734	0.265828	0.496375	0.445741	0.265828	0.874989	0.947803
0.26743	0.963213	0.909597	0.26743	0.750747	0.697727	0.26743	0.496091	0.448941	0.26743	0.871916	0.949709
0.269031	0.961873	0.910358	0.269031	0.750592	0.698733	0.269031	0.495898	0.448064	0.269031	0.872257	0.950885
0.270632	0.960893	0.911049	0.270632	0.750321	0.697775	0.270632	0.496157	0.448507	0.270632	0.870682	0.954244
0.272234	0.958644	0.912023	0.272234	0.750737	0.697331	0.272234	0.497684	0.450646	0.272234	0.868896	0.953278
0.273835	0.956761	0.911445	0.273835	0.751559	0.697766	0.273835	0.498135	0.450402	0.273835	0.86975	0.954311
0.275436	0.955108	0.913251	0.275436	0.750157	0.697601	0.275436	0.498491	0.450514	0.275436	0.871404	0.954521
0.277038	0.950982	0.913304	0.277038	0.750834	0.697824	0.277038	0.498638	0.450407	0.277038	0.869041	0.954773
0.278639	0.955409	0.91547	0.278639	0.749577	0.698616	0.278639	0.498907	0.45029	0.278639	0.869277	0.953774
0.280241	0.952972	0.917784	0.280241	0.750515	0.697563	0.280241	0.499901	0.450246	0.280241	0.865824	0.955294
0.281842	0.951596	0.918068	0.281842	0.751453	0.698143	0.281842	0.500358	0.449978	0.281842	0.86711	0.95641
0.283443	0.949583	0.919484	0.283443	0.751085	0.697959	0.283443	0.500931	0.449964	0.283443	0.866835	0.958123
0.285045	0.948113	0.919349	0.285045	0.753512	0.6988	0.285045	0.501662	0.449608	0.285045	0.86866	0.959425
0.286646	0.949135	0.922253	0.286646	0.753425	0.699622	0.286646	0.502407	0.449896	0.286646	0.868332	0.958753
0.288247	0.943657	0.92266	0.288247	0.754401	0.700637	0.288247	0.503427	0.450865	0.288247	0.869329	0.960281
0.289849	0.946396	0.923729	0.289849	0.754063	0.702136	0.289849	0.504477	0.450909	0.289849	0.869224	0.962003
0.29145	0.947228	0.925128	0.29145	0.755098	0.702155	0.29145	0.503874	0.450616	0.29145	0.870367	0.960936
0.293052	0.945156	0.923994	0.293052	0.754653	0.70258	0.293052	0.504802	0.450884	0.293052	0.866664	0.962733
0.294653	0.945664	0.923681	0.294653	0.75473	0.704108	0.294653	0.505553	0.450728	0.294653	0.868318	0.963842
0.296254	0.943308	0.924171	0.296254	0.755552	0.703915	0.296254	0.505487	0.45105	0.296254	0.865916	0.964245
0.297856	0.942996	0.924561	0.297856	0.755987	0.704823	0.297856	0.506192	0.450889	0.297856	0.864314	0.963909
0.299457	0.941679	0.924	0.299457	0.757002	0.704814	0.299457	0.506674	0.452711	0.299457	0.86006	0.965194
0.301058	0.938315	0.925966	0.301058	0.756799	0.705645	0.301058	0.508049	0.452915	0.301058	0.857486	0.965815
0.30266	0.938864	0.926863	0.30266	0.758249	0.707211	0.30266	0.508318	0.453417	0.30266	0.85511	0.966756
0.304261	0.93675	0.926515	0.304261	0.757582	0.705945	0.304261	0.508744	0.453388	0.304261	0.854558	0.967772
0.305863	0.934106	0.926491	0.305863	0.758597	0.708072	0.305863	0.510337	0.455614	0.305863	0.852589	0.968553
0.307464	0.935221	0.92655	0.307464	0.760164	0.707366	0.307464	0.50916	0.454542	0.307464	0.851184	0.968116
0.309065	0.935044	0.927979	0.309065	0.761662	0.708449	0.309065	0.511586	0.456944	0.309065	0.848151	0.968905
0.310667	0.933616	0.928551	0.310667	0.761981	0.710073	0.310667	0.512042	0.45688	0.310667	0.847284	0.969846
0.312268	0.930759	0.931036	0.312268	0.762291	0.710344	0.312268	0.512895	0.457786	0.312268	0.845249	0.970467
0.313869	0.931703	0.929991	0.313869	0.76232	0.710905	0.313869	0.512007	0.4571	0.313869	0.847113	0.971282
0.315471	0.928079	0.930411	0.315471	0.75939	0.710508	0.315471	0.51255	0.459438	0.315471	0.845091	0.972399
0.317072	0.928262	0.931597	0.317072	0.757176	0.712036	0.317072	0.513772	0.459296	0.317072	0.846299	0.973289
0.318674	0.927648	0.929531	0.318674	0.755997	0.713322	0.318674	0.513671	0.460587	0.318674	0.850816	0.973079
0.320275	0.926143	0.930151	0.320275	0.757689	0.713109	0.320275	0.514909	0.460475	0.320275	0.862672	0.973767
0.321876	0.925812	0.932311	0.321876	0.758327	0.713766	0.321876	0.515173	0.461332	0.321876	0.871457	0.974137
0.323478	0.921173	0.931349	0.323478	0.760782	0.715294	0.323478	0.515726	0.461186	0.323478	0.862541	0.975967
0.325079	0.920742	0.93188	0.325079	0.761585	0.715362	0.325079	0.516436	0.461849	0.325079	0.856514	0.97569
0.32668	0.920446	0.932542	0.32668	0.762136	0.716251	0.32668	0.516304	0.462131	0.32668	0.848952	0.977051
0.328282	0.916999	0.932512	0.328282	0.76143	0.717199	0.328282	0.517694	0.461946	0.328282	0.844658	0.97915
0.329883	0.917991	0.932654	0.329883	0.760637	0.717547	0.329883	0.51807	0.46218	0.329883	0.843608	0.979805
0.331485	0.913989	0.933639	0.331485	0.762416	0.718378	0.331485	0.518232	0.463856	0.331485	0.844107	0.978545
0.333086	0.914662	0.932394	0.333086	0.75999	0.717411	0.333086	0.519647	0.464089	0.333086	0.842373	0.98088
0.334687	0.913552	0.933746	0.334687	0.759216	0.716696	0.334687	0.519769	0.463471	0.334687	0.840982	0.981342
0.336289	0.911445	0.933693	0.336289	0.758704	0.716309	0.336289	0.519338	0.463578	0.336289	0.83724	0.981845
0.33789	0.90805	0.934206	0.33789	0.758974	0.716154	0.33789	0.521626	0.464508	0.33789	0.833209	0.982735
0.339491	0.908104	0.934501	0.339491	0.759235	0.715594	0.339491	0.520596	0.464011	0.339491	0.83074	0.98161
0.341093	0.907301	0.93518	0.341093	0.758481	0.716657	0.341093	0.523032	0.465892	0.341093	0.829178	0.981098
0.342694	0.904402	0.935599	0.342694	0.758056	0.716647	0.342694	0.522179	0.465015	0.342694	0.829598	0.981837
0.344296	0.905919	0.9357	0.344296	0.756383	0.715835	0.344296	0.523879	0.4652	0.344296	0.828823	0.982013
0.345897	0.903924	0.935162	0.345897	0.756306	0.714733	0.345897	0.524351	0.466754	0.345897	0.830714	0.983348
0.347498	0.901551	0.934678	0.347498	0.755001	0.715971	0.347498	0.524782	0.466817	0.347498	0.832447	0.984054
0.3491	0.899349	0.936142	0.3491	0.756876	0.715217	0.3491	0.525132	0.4671	0.3491	0.832447	0.982777
0.350701	0.898358	0.935351	0.350701	0.757341	0.715207	0.350701	0.525837	0.467104	0.350701	0.830136	0.983348
0.352302	0.896918	0.93639	0.352302	0.759255	0.716396	0.352302	0.52671	0.467835	0.352302	0.829348	0.985213
0.353904	0.894031	0.935912	0.353904	0.760386	0.717083	0.353904	0.526796	0.468147	0.353904	0.826315	0.984952
0.355505	0.892721	0.935717	0.355505	0.763093	0.718233	0.355505	0.528262	0.468376	0.355505	0.830858	0.984877
0.357107	0.889793	0.935257	0.357107	0.766835	0.720428	0.357107	0.529196	0.468512	0.357107	0.833918	0.986405
0.358708	0.88922	0.936904	0.358708	0.769648	0.72386	0.358708	0.531768	0.469291	0.358708	0.833458	0.987052
0.360309	0.888966	0.935629	0.360309	0.769774	0.727263	0.360309	0.530962	0.469769	0.360309	0.834403	0.985758
0.361911	0.887638	0.934749	0.361911	0.768584	0.727099	0.361911	0.531545	0.47011	0.361911	0.834285	0.986052
0.363512	0.88765	0.935452	0.363512	0.769319	0.726741	0.363512	0.532123	0.471055	0.363512	0.832368	0.985658
0.365113	0.884539	0.934684	0.365113	0.769967	0.726954	0.365113	0.533118	0.471751	0.365113	0.83074	0.987513
0.366715	0.88301	0.93443	0.366715	0.77075	0.725523	0.366715	0.534828	0.471152	0.366715	0.827484	0.989017
0.368316	0.882597	0.934578	0.368316	0.771988	0.725097	0.368316	0.535508	0.472448	0.368316	0.827379	0.987833
0.369918	0.878642	0.932618	0.369918	0.773796	0.726722	0.369918	0.537309	0.474157	0.369918	0.830071	0.987018
0.371519	0.877975	0.932695	0.371519	0.775526	0.726248	0.371519	0.538105	0.47387	0.371519	0.831817	0.988395
0.37312	0.875702	0.932878	0.37312	0.774772	0.727398	0.37312	0.538131	0.472774	0.37312	0.831607	0.989168
0.374722	0.87271	0.933026	0.374722	0.777643	0.728588	0.374722	0.538613	0.475166	0.374722	0.830832	0.991007
0.376323	0.875821	0.932565	0.376323	0.778891	0.72822	0.376323	0.539703	0.476685	0.376323	0.829611	0.991452
0.377924	0.874528	0.932902	0.377924	0.782275	0.728046	0.377924	0.541596	0.476476	0.377924	0.829322	0.990629
0.379526	0.869953	0.931945	0.379526	0.787379	0.729023	0.379526	0.540855	0.477333	0.379526	0.82814	0.988815
0.381127	0.870136	0.931497	0.381127	0.789555	0.731391	0.381127	0.542403	0.477952	0.381127	0.829388	0.991107
0.382729	0.868784	0.932305	0.382729	0.791179	0.736612	0.382729	0.54289	0.478609	0.382729	0.830084	0.991091
0.38433	0.864847	0.931113	0.38433	0.791769	0.739271	0.38433	0.543458	0.480368	0.38433	0.830766	0.990125
0.385931	0.865703	0.930582	0.385931	0.789796	0.739967	0.385931	0.544224	0.479905	0.385931	0.829952	0.991611
0.387533	0.863401	0.929549	0.387533	0.789845	0.73931	0.387533	0.545031	0.482472	0.387533	0.827392	0.991922
0.389134	0.86212	0.930942	0.389134	0.788008	0.73696	0.389134	0.545868	0.482837	0.389134	0.825777	0.992115
0.390735	0.859605	0.929348	0.390735	0.786915	0.736612	0.390735	0.547349	0.482404	0.390735	0.824937	0.994979
0.392337	0.85774	0.931367	0.392337	0.786906	0.734147	0.392337	0.547775	0.483544	0.392337	0.823689	0.993534
0.393938	0.857285	0.928339	0.393938	0.787089	0.733373	0.393938	0.548597	0.483914	0.393938	0.824359	0.993878
0.39554	0.853035	0.928404	0.39554	0.787582	0.732639	0.39554	0.548501	0.48482	0.39554	0.825317	0.993862
0.397141	0.852463	0.926603	0.397141	0.787457	0.733779	0.397141	0.54878	0.484893	0.397141	0.82495	0.993895
0.398742	0.850515	0.928539	0.398742	0.788665	0.733093	0.398742	0.55191	0.485088	0.398742	0.825055	0.994693
0.400344	0.849293	0.927058	0.400344	0.789497	0.734388	0.400344	0.551936	0.48555	0.400344	0.822823	0.996456
0.401945	0.848018	0.927796	0.401945	0.791701	0.734746	0.401945	0.552763	0.48502	0.401945	0.825107	0.997573
0.403546	0.844287	0.926769	0.403546	0.796506	0.737231	0.403546	0.554574	0.487348	0.403546	0.825081	0.9967
0.405148	0.845066	0.926161	0.405148	0.799213	0.739783	0.405148	0.55467	0.486354	0.405148	0.824425	0.99476
0.406749	0.843856	0.92606	0.406749	0.804066	0.742471	0.406749	0.55568	0.486827	0.406749	0.824057	0.994987
0.408351	0.841176	0.926025	0.408351	0.804202	0.746474	0.408351	0.555569	0.48747	0.408351	0.823716	0.99424
0.409952	0.840202	0.927312	0.409952	0.8063	0.749084	0.409952	0.557502	0.488317	0.409952	0.822114	0.996406
0.411553	0.838113	0.924508	0.411553	0.808137	0.750718	0.411553	0.559455	0.489135	0.411553	0.824254	0.99623
0.413155	0.839081	0.925287	0.413155	0.809548	0.752033	0.413155	0.559917	0.490801	0.413155	0.822153	0.998321
0.414756	0.839417	0.924496	0.414756	0.812139	0.754508	0.414756	0.561175	0.491936	0.414756	0.822586	0.998514
0.416357	0.83718	0.924213	0.416357	0.814102	0.754595	0.416357	0.562027	0.492209	0.416357	0.819396	1
0.417959	0.83679	0.921733	0.417959	0.81621	0.756847	0.417959	0.564041	0.492068	0.417959	0.819632	0.998698
0.41956	0.837109	0.92171	0.41956	0.818946	0.755813	0.41956	0.564077	0.493743	0.41956	0.817282	0.998774
0.421162	0.833892	0.921934	0.421162	0.824311	0.759738	0.421162	0.564077	0.494596	0.421162	0.816481	0.998547
0.422763	0.834772	0.920931	0.422763	0.824785	0.763016	0.422763	0.564574	0.495516	0.422763	0.812214	0.999387
0.424364	0.833609	0.920588	0.424364	0.824379	0.763489	0.424364	0.566355	0.495555	0.424364	0.812004	0.998732
0.425966	0.833992	0.919903	0.425966	0.825133	0.763132	0.425966	0.567897	0.496344	0.425966	0.810953	0.999966
0.427567	0.836773	0.917873	0.427567	0.82552	0.764447	0.427567	0.568806	0.497119	0.427567	0.811767	0.999009
0.429168	0.836206	0.919543	0.429168	0.823422	0.761701	0.429168	0.569095	0.498653	0.429168	0.809732	0.999891
0.43077	0.832334	0.918038	0.43077	0.82232	0.761488	0.43077	0.570363	0.50008	0.43077	0.808393	0.996574
0.432371	0.830587	0.91851	0.432371	0.820754	0.76172	0.432371	0.571941	0.500928	0.432371	0.807592	0.996196
0.433973	0.830173	0.916804	0.433973	0.819622	0.760328	0.433973	0.572667	0.501357	0.433973	0.807132	0.997834
0.435574	0.827316	0.915754	0.435574	0.81939	0.75823	0.435574	0.573798	0.502073	0.435574	0.805544	0.997775
0.437175	0.827428	0.914378	0.437175	0.81968	0.757195	0.437175	0.574463	0.501634	0.437175	0.803246	0.99717
0.438777	0.824666	0.913204	0.438777	0.82143	0.758404	0.438777	0.575716	0.502979	0.438777	0.80402	0.998413
0.440378	0.82427	0.915335	0.440378	0.82378	0.758984	0.440378	0.576396	0.504118	0.440378	0.803036	0.997842
0.441979	0.816768	0.914154	0.441979	0.82727	0.761904	0.441979	0.576949	0.504386	0.441979	0.800515	0.997993
0.443581	0.818739	0.912389	0.443581	0.83106	0.764427	0.443581	0.577324	0.504226	0.443581	0.801171	0.996482
0.445182	0.81495	0.912318	0.445182	0.836087	0.76608	0.445182	0.578045	0.506656	0.445182	0.797337	0.998405
0.446784	0.814023	0.910695	0.446784	0.84153	0.769126	0.446784	0.577882	0.505833	0.446784	0.798742	0.998447
0.448385	0.810481	0.908121	0.448385	0.846306	0.772597	0.448385	0.578379	0.506135	0.448385	0.796563	0.998312
0.449986	0.807978	0.907071	0.449986	0.851972	0.775284	0.449986	0.579648	0.506588	0.449986	0.79609	0.996347
0.451588	0.805511	0.907401	0.451588	0.856332	0.777992	0.451588	0.581109	0.50668	0.451588	0.796694	0.997288
0.453189	0.805027	0.906533	0.453189	0.858952	0.782903	0.453189	0.580967	0.506676	0.453189	0.797061	0.997632
0.45479	0.804496	0.905524	0.45479	0.863661	0.786606	0.45479	0.581099	0.507708	0.45479	0.796379	0.995382
0.456392	0.801822	0.904515	0.456392	0.868901	0.789999	0.456392	0.582778	0.507845	0.456392	0.794698	0.997019
0.457993	0.799372	0.903546	0.457993	0.875533	0.792948	0.457993	0.583899	0.509106	0.457993	0.792033	0.996935
0.459595	0.795523	0.902567	0.459595	0.881508	0.798488	0.459595	0.584975	0.50954	0.459595	0.792085	0.995986
0.461196	0.795199	0.90197	0.461196	0.883993	0.803883	0.461196	0.584163	0.510363	0.461196	0.789118	0.995012
0.462797	0.792678	0.899491	0.462797	0.887734	0.808185	0.462797	0.58499	0.511376	0.462797	0.788579	0.995491
0.464399	0.791598	0.899137	0.464399	0.891128	0.810467	0.464399	0.586274	0.511469	0.464399	0.789472	0.996524
0.466	0.792902	0.899172	0.466	0.896039	0.812874	0.466	0.585416	0.512789	0.466	0.787884	0.994366
0.467601	0.793327	0.896864	0.467601	0.901888	0.817167	0.467601	0.584615	0.513393	0.467601	0.78598	0.994819
0.469203	0.789738	0.897307	0.469203	0.907737	0.821943	0.469203	0.585016	0.513977	0.469203	0.78728	0.994962
0.470804	0.788434	0.894698	0.470804	0.913925	0.823925	0.470804	0.585416	0.514221	0.470804	0.786387	0.994156
0.472405	0.785518	0.895082	0.472405	0.917299	0.827299	0.472405	0.584818	0.513363	0.472405	0.784102	0.993635
0.474007	0.785211	0.8937	0.474007	0.920712	0.829706	0.474007	0.586041	0.511473	0.474007	0.783222	0.994105
0.475608	0.782838	0.892868	0.475608	0.92077	0.831591	0.475608	0.587781	0.508361	0.475608	0.782093	0.993853
0.47721	0.779355	0.891263	0.47721	0.920287	0.832433	0.47721	0.58704	0.507187	0.47721	0.781266	0.993274
0.478811	0.777094	0.888671	0.478811	0.919881	0.835304	0.478811	0.58565	0.505297	0.478811	0.779415	0.993618
0.480412	0.777968	0.888825	0.480412	0.921205	0.83747	0.480412	0.587167	0.506047	0.480412	0.780308	0.99314
0.482014	0.778358	0.888435	0.482014	0.922394	0.837286	0.482014	0.585711	0.505477	0.482014	0.782671	0.992745
0.483615	0.774822	0.88742	0.483615	0.920383	0.836368	0.483615	0.586538	0.507099	0.483615	0.78577	0.990973
0.485216	0.775146	0.885802	0.485216	0.918488	0.834637	0.485216	0.586188	0.506729	0.485216	0.78854	0.99162
0.486818	0.773806	0.885212	0.486818	0.914263	0.828014	0.486818	0.586502	0.507869	0.486818	0.786702	0.991334
0.488419	0.770637	0.883235	0.488419	0.91115	0.820067	0.488419	0.586451	0.506802	0.488419	0.783393	0.991292
0.490021	0.773063	0.881653	0.490021	0.908259	0.814063	0.490021	0.587771	0.507786	0.490021	0.781975	0.990377
0.491622	0.77056	0.880507	0.491622	0.904634	0.810583	0.491622	0.586528	0.508069	0.491622	0.77667	0.988387
0.493223	0.768647	0.879274	0.493223	0.899094	0.807296	0.493223	0.588922	0.509861	0.493223	0.77692	0.988336
0.494825	0.7703	0.879085	0.494825	0.896658	0.806029	0.494825	0.589161	0.509686	0.494825	0.780347	0.988647
0.496426	0.771404	0.876411	0.496426	0.892549	0.804405	0.496426	0.589805	0.510757	0.496426	0.781515	0.988739
0.498027	0.770542	0.878825	0.498027	0.889397	0.803709	0.498027	0.589582	0.511926	0.498027	0.790037	0.988454
0.499629	0.768228	0.876228	0.499629	0.88757	0.802452	0.499629	0.590977	0.512131	0.499629	0.79907	0.986892
0.50123	0.76775	0.875059	0.50123	0.88437	0.803158	0.50123	0.5908	0.512979	0.50123	0.808012	0.988227
0.502832	0.767839	0.874545	0.502832	0.87911	0.803941	0.502832	0.592636	0.514586	0.502832	0.819658	0.986019
0.504433	0.765991	0.872721	0.504433	0.875504	0.799638	0.504433	0.593666	0.514805	0.504433	0.829388	0.985876
0.506034	0.76667	0.870886	0.506034	0.870235	0.791372	0.506034	0.593504	0.515852	0.506034	0.842794	0.986497
0.507636	0.763712	0.870366	0.507636	0.863361	0.788733	0.507636	0.594102	0.515823	0.507636	0.853298	0.98575
0.509237	0.760153	0.86918	0.509237	0.859774	0.78649	0.509237	0.595208	0.51689	0.509237	0.861044	0.984264
0.510838	0.757137	0.868282	0.510838	0.857637	0.786644	0.510838	0.595411	0.517401	0.510838	0.864471	0.984289
0.51244	0.756588	0.866216	0.51244	0.852639	0.786722	0.51244	0.595888	0.517392	0.51244	0.867701	0.983894
0.514041	0.755106	0.866577	0.514041	0.848414	0.788501	0.514041	0.597167	0.518137	0.514041	0.871273	0.984532
0.515643	0.752827	0.864829	0.515643	0.843841	0.787689	0.515643	0.596944	0.517655	0.515643	0.873058	0.983038
0.517244	0.751175	0.862385	0.517244	0.83833	0.785736	0.517244	0.599349	0.519228	0.517244	0.880293	0.982274
0.518845	0.747586	0.863312	0.518845	0.835604	0.785397	0.518845	0.599521	0.519515	0.518845	0.885847	0.983139
0.520447	0.74784	0.860691	0.520447	0.832916	0.782874	0.520447	0.599785	0.520124	0.520447	0.888985	0.981417
0.522048	0.746747	0.859664	0.522048	0.832839	0.781704	0.522048	0.601835	0.521147	0.522048	0.892635	0.981157
0.523649	0.743961	0.85905	0.523649	0.833535	0.7821	0.523649	0.599922	0.52161	0.523649	0.891966	0.979981
0.525251	0.745189	0.85823	0.525251	0.836164	0.78504	0.525251	0.601464	0.521985	0.525251	0.88758	0.981392
0.526852	0.744841	0.857427	0.526852	0.835633	0.78735	0.526852	0.602109	0.521985	0.526852	0.881422	0.980451
0.528454	0.741748	0.856612	0.528454	0.831601	0.78853	0.528454	0.602433	0.522384	0.528454	0.871246	0.981022
0.530055	0.740874	0.853732	0.530055	0.830605	0.78737	0.530055	0.603793	0.523164	0.530055	0.863421	0.982198
0.531656	0.740957	0.852616	0.531656	0.829406	0.788259	0.531656	0.603128	0.524123	0.531656	0.854532	0.978965
0.533258	0.739009	0.852876	0.533258	0.830344	0.786103	0.533258	0.602991	0.524678	0.533258	0.847744	0.977454
0.534859	0.740042	0.851377	0.534859	0.830064	0.786819	0.534859	0.602875	0.524498	0.534859	0.838973	0.977009
0.53646	0.738413	0.850208	0.53646	0.829919	0.787051	0.53646	0.605183	0.52539	0.53646	0.832066	0.977244
0.538062	0.736624	0.849234	0.538062	0.830683	0.788114	0.538062	0.605807	0.525088	0.538062	0.825199	0.976639
0.539663	0.735066	0.847634	0.539663	0.831543	0.789932	0.539663	0.607248	0.526992	0.539663	0.822547	0.977076
0.541265	0.736707	0.847262	0.541265	0.831862	0.79085	0.541265	0.608095	0.527197	0.541265	0.818989	0.979536
0.542866	0.734599	0.845208	0.542866	0.832442	0.79084	0.542866	0.6105	0.527655	0.542866	0.818188	0.97899
0.544467	0.73516	0.846029	0.544467	0.83075	0.790144	0.544467	0.608973	0.528926	0.544467	0.811859	0.979427
0.546069	0.734664	0.843868	0.546069	0.831108	0.789613	0.546069	0.609754	0.528765	0.546069	0.806134	0.982433
0.54767	0.734546	0.842994	0.54767	0.832655	0.790318	0.54767	0.611074	0.529106	0.54767	0.802103	0.981988
0.549271	0.734015	0.841932	0.549271	0.832239	0.791885	0.549271	0.611256	0.530363	0.549271	0.798453	0.983399
0.550873	0.733047	0.841778	0.550873	0.831872	0.792339	0.550873	0.612925	0.532131	0.550873	0.797075	0.985616
0.552474	0.730414	0.838856	0.552474	0.832877	0.793277	0.552474	0.614351	0.533139	0.552474	0.798099	0.985716
0.554076	0.729074	0.837534	0.554076	0.834057	0.795307	0.554076	0.614793	0.531546	0.554076	0.800751	0.986959
0.555677	0.729794	0.837953	0.555677	0.835169	0.798053	0.555677	0.615686	0.53499	0.555677	0.801316	0.986422
0.557278	0.727976	0.837493	0.557278	0.835517	0.801176	0.557278	0.617583	0.535307	0.557278	0.799924	0.988353
0.55888	0.728732	0.835356	0.55888	0.835546	0.800857	0.55888	0.618806	0.535911	0.55888	0.797088	0.987102
0.560481	0.728065	0.834205	0.560481	0.833622	0.802636	0.560481	0.619313	0.537352	0.560481	0.796352	0.987925
0.562082	0.726217	0.833969	0.562082	0.833863	0.800741	0.562082	0.619552	0.538599	0.562082	0.792873	0.986556
0.563684	0.726607	0.832824	0.563684	0.832974	0.801205	0.563684	0.621809	0.539194	0.563684	0.792479	0.986329
0.565285	0.726359	0.830923	0.565285	0.832781	0.800692	0.565285	0.621515	0.53954	0.565285	0.789105	0.983273
0.566887	0.72349	0.82963	0.566887	0.83105	0.799136	0.566887	0.623012	0.541873	0.566887	0.78594	0.982206
0.568488	0.720361	0.829353	0.568488	0.829977	0.796342	0.568488	0.625072	0.542175	0.568488	0.782435	0.980796
0.570089	0.722026	0.827635	0.570089	0.829068	0.793548	0.570089	0.624346	0.542438	0.570089	0.778561	0.977093
0.571691	0.722221	0.829146	0.571691	0.827705	0.792987	0.571691	0.628405	0.544449	0.571691	0.776421	0.974355
0.573292	0.719511	0.826632	0.573292	0.826052	0.790463	0.573292	0.629212	0.544532	0.573292	0.774635	0.971718
0.574893	0.719836	0.82623	0.574893	0.823886	0.788665	0.574893	0.631241	0.546062	0.574893	0.771668	0.96904
0.576495	0.717699	0.825044	0.576495	0.822764	0.785678	0.576495	0.630769	0.548239	0.576495	0.764945	0.9671
0.578096	0.717929	0.823645	0.578096	0.819371	0.783918	0.578096	0.632073	0.548838	0.578096	0.760022	0.96453
0.579698	0.716407	0.824005	0.579698	0.815629	0.782275	0.579698	0.633849	0.550514	0.579698	0.753036	0.962498
0.581299	0.71316	0.821313	0.581299	0.812951	0.781066	0.581299	0.634148	0.549963	0.581299	0.742283	0.961986
0.5829	0.712133	0.822606	0.5829	0.809403	0.779045	0.5829	0.635797	0.551629	0.5829	0.734575	0.9605
0.584502	0.710964	0.820693	0.584502	0.806309	0.777518	0.584502	0.63561	0.550348	0.584502	0.725266	0.960239
0.586103	0.710592	0.81953	0.586103	0.804772	0.777054	0.586103	0.637147	0.551712	0.586103	0.719686	0.958182
0.587704	0.70868	0.818627	0.587704	0.804105	0.777373	0.587704	0.636776	0.55122	0.587704	0.713869	0.95809
0.589306	0.708402	0.818078	0.589306	0.803622	0.77803	0.589306	0.637406	0.552136	0.589306	0.710679	0.957141
0.590907	0.70734	0.815263	0.590907	0.804608	0.777808	0.590907	0.637882	0.552116	0.590907	0.7067	0.955117
0.592509	0.706643	0.814578	0.592509	0.80426	0.7789	0.592509	0.637375	0.552876	0.592509	0.703904	0.953606
0.59411	0.70535	0.814265	0.59411	0.805758	0.780254	0.59411	0.639374	0.552871	0.59411	0.700595	0.951716
0.595711	0.70597	0.8142	0.595711	0.805304	0.780766	0.595711	0.638781	0.554941	0.595711	0.699978	0.950734
0.597313	0.705421	0.814052	0.597313	0.801814	0.779335	0.597313	0.639516	0.554883	0.597313	0.700083	0.948752
0.598914	0.705398	0.811904	0.598914	0.802336	0.780515	0.598914	0.640856	0.555706	0.598914	0.698428	0.946628
0.600515	0.704613	0.811071	0.600515	0.802152	0.777779	0.600515	0.642043	0.555993	0.600515	0.69403	0.944419
0.602117	0.705079	0.81077	0.602117	0.802326	0.778717	0.602117	0.641099	0.55518	0.602117	0.693255	0.941447
0.603718	0.704695	0.811018	0.603718	0.799938	0.77483	0.603718	0.643169	0.556588	0.603718	0.691627	0.937718
0.60532	0.702983	0.807789	0.60532	0.800248	0.774086	0.60532	0.642626	0.55651	0.60532	0.689815	0.937231
0.606921	0.70136	0.807376	0.606921	0.796641	0.772896	0.606921	0.643605	0.556875	0.606921	0.687281	0.935577
0.608522	0.702706	0.806148	0.608522	0.797917	0.770112	0.608522	0.644387	0.557815	0.608522	0.688397	0.934418
0.610124	0.703308	0.80593	0.610124	0.796438	0.769329	0.610124	0.64597	0.559013	0.610124	0.685915	0.931076
0.611725	0.704105	0.805304	0.611725	0.793151	0.76696	0.611725	0.648395	0.559486	0.611725	0.682948	0.928918
0.613326	0.701325	0.805546	0.613326	0.792774	0.766177	0.613326	0.647948	0.55972	0.613326	0.680493	0.927608
0.614928	0.704081	0.803793	0.614928	0.791343	0.76317	0.614928	0.649572	0.559983	0.614928	0.676435	0.924778
0.616529	0.705085	0.80109	0.616529	0.791082	0.762668	0.616529	0.651028	0.560518	0.616529	0.676632	0.922511
0.618131	0.707121	0.801048	0.618131	0.789613	0.762271	0.618131	0.651551	0.56083	0.618131	0.673928	0.922427
0.619732	0.70649	0.800966	0.619732	0.788056	0.760792	0.619732	0.652829	0.560426	0.619732	0.66949	0.919488
0.621333	0.705268	0.800653	0.621333	0.787254	0.762378	0.621333	0.653321	0.561356	0.621333	0.669949	0.917003
0.622935	0.705781	0.799803	0.622935	0.787428	0.76317	0.622935	0.654641	0.562067	0.622935	0.668807	0.916423
0.624536	0.704601	0.796019	0.624536	0.786867	0.765819	0.624536	0.655011	0.562403	0.624536	0.665078	0.913938
0.626137	0.704961	0.798067	0.626137	0.788307	0.766951	0.626137	0.65634	0.563504	0.626137	0.664526	0.913711
0.627739	0.70234	0.795334	0.627739	0.786364	0.767105	0.627739	0.656477	0.563991	0.627739	0.663266	0.911242
0.62934	0.700923	0.794071	0.62934	0.786519	0.768807	0.62934	0.656706	0.564844	0.62934	0.659169	0.908496
0.630942	0.699684	0.793351	0.630942	0.787118	0.768797	0.630942	0.657269	0.564459	0.630942	0.656596	0.908647
0.632543	0.695103	0.79344	0.632543	0.78679	0.768788	0.632543	0.659187	0.56574	0.632543	0.655677	0.907908
0.634144	0.69554	0.792194	0.634144	0.788153	0.770537	0.634144	0.661394	0.566217	0.634144	0.654075	0.905566
0.635746	0.695416	0.791621	0.635746	0.786954	0.769542	0.635746	0.660521	0.567094	0.635746	0.650359	0.904869
0.637347	0.692659	0.790358	0.637347	0.7859	0.768285	0.637347	0.661713	0.56708	0.637347	0.647287	0.903668
0.638948	0.691467	0.790205	0.638948	0.78475	0.768439	0.638948	0.662413	0.567688	0.638948	0.645028	0.903063
0.64055	0.689767	0.78792	0.64055	0.782971	0.767888	0.64055	0.663819	0.568697	0.64055	0.646512	0.902551
0.642151	0.687943	0.789231	0.642151	0.783309	0.766158	0.642151	0.66494	0.568473	0.642151	0.641943	0.901342
0.643753	0.686685	0.78694	0.643753	0.781443	0.766786	0.643753	0.667436	0.569671	0.643753	0.63954	0.9002
0.645354	0.687866	0.787637	0.645354	0.780302	0.765945	0.645354	0.668755	0.570962	0.645354	0.638188	0.898873
0.646955	0.686662	0.784981	0.646955	0.779306	0.766796	0.646955	0.667527	0.571683	0.646955	0.63417	0.89831
0.648557	0.687045	0.784573	0.648557	0.778833	0.764514	0.648557	0.667959	0.573748	0.648557	0.635365	0.897471
0.650158	0.684979	0.785028	0.650158	0.777547	0.761527	0.650158	0.668426	0.574931	0.650158	0.632607	0.894809
0.651759	0.686685	0.783517	0.651759	0.776319	0.759999	0.651759	0.669669	0.577776	0.651759	0.632358	0.896278
0.653361	0.684047	0.782301	0.653361	0.775478	0.758278	0.653361	0.670024	0.581799	0.653361	0.628576	0.895094
0.654962	0.684371	0.782472	0.654962	0.774124	0.757708	0.654962	0.669998	0.585092	0.654962	0.62599	0.894355
0.656564	0.682246	0.7821	0.656564	0.775255	0.757041	0.656564	0.668973	0.589193	0.656564	0.622116	0.893507
0.658165	0.682105	0.780441	0.658165	0.774685	0.756219	0.658165	0.670374	0.591872	0.658165	0.620278	0.892726
0.659766	0.679779	0.779804	0.659766	0.774714	0.756074	0.659766	0.669481	0.595141	0.659766	0.616654	0.891551
0.661368	0.68083	0.778989	0.661368	0.77395	0.757582	0.661368	0.669608	0.597781	0.661368	0.6163	0.890627
0.662969	0.679413	0.778257	0.662969	0.772964	0.759177	0.662969	0.668928	0.600036	0.662969	0.614448	0.889141
0.66457	0.678286	0.777856	0.66457	0.77047	0.757834	0.66457	0.670171	0.603032	0.66457	0.611835	0.887822
0.666172	0.67596	0.776787	0.666172	0.76784	0.755001	0.666172	0.672129	0.606714	0.666172	0.608724	0.886303
0.667773	0.676349	0.77625	0.667773	0.766835	0.753976	0.667773	0.674565	0.609992	0.667773	0.606295	0.88511
0.669375	0.67694	0.775217	0.669375	0.764901	0.753	0.669375	0.67634	0.613134	0.669375	0.605914	0.885026
0.670976	0.675434	0.773677	0.670976	0.761179	0.752855	0.670976	0.676959	0.615068	0.670976	0.603721	0.883322
0.672577	0.673605	0.77458	0.672577	0.759951	0.751646	0.672577	0.678801	0.617713	0.672577	0.601686	0.881743
0.674179	0.674272	0.771487	0.674179	0.758037	0.749751	0.674179	0.679466	0.619354	0.674179	0.59797	0.87715
0.67578	0.672719	0.771876	0.67578	0.756635	0.749606	0.67578	0.682109	0.620158	0.67578	0.592022	0.875554
0.677381	0.671155	0.773151	0.677381	0.75415	0.746754	0.677381	0.685975	0.623952	0.677381	0.589908	0.874899
0.678983	0.672495	0.769314	0.678983	0.752274	0.74482	0.678983	0.690491	0.625876	0.678983	0.586087	0.871364
0.680584	0.669366	0.769001	0.680584	0.750273	0.743583	0.680584	0.699471	0.626972	0.680584	0.581518	0.869533
0.682186	0.67024	0.768683	0.682186	0.749925	0.743293	0.682186	0.708679	0.627966	0.682186	0.579325	0.868635
0.683787	0.670541	0.767325	0.683787	0.751308	0.742046	0.683787	0.722058	0.628209	0.683787	0.575885	0.865368
0.685388	0.671285	0.765188	0.685388	0.748659	0.741543	0.685388	0.734732	0.627941	0.685388	0.57238	0.863588
0.68699	0.668546	0.764391	0.68699	0.748233	0.742075	0.68699	0.746625	0.627946	0.68699	0.568716	0.861078
0.688591	0.667589	0.763943	0.688591	0.746541	0.742036	0.688591	0.756128	0.628692	0.688591	0.568217	0.859373
0.690192	0.665624	0.761983	0.690192	0.744028	0.741069	0.690192	0.766199	0.629651	0.690192	0.56328	0.85698
0.691794	0.664313	0.76262	0.691794	0.740963	0.737743	0.691794	0.775651	0.630494	0.691794	0.56118	0.855275
0.693395	0.662908	0.761381	0.693395	0.740528	0.737221	0.693395	0.779375	0.629388	0.693395	0.558856	0.852664
0.694997	0.662802	0.759268	0.694997	0.73931	0.734727	0.694997	0.775225	0.62912	0.694997	0.556085	0.850144
0.696598	0.660648	0.758707	0.696598	0.738256	0.732571	0.696598	0.765301	0.628175	0.696598	0.553459	0.847617
0.698199	0.661421	0.757798	0.698199	0.738565	0.731034	0.698199	0.751404	0.626188	0.698199	0.550859	0.84561
0.699801	0.659721	0.756682	0.699801	0.737705	0.730782	0.699801	0.734879	0.621444	0.699801	0.547853	0.842083
0.701402	0.657318	0.75667	0.701402	0.735481	0.729999	0.701402	0.718441	0.616743	0.701402	0.544189	0.837918
0.703003	0.657466	0.755006	0.703003	0.735665	0.727398	0.703003	0.707518	0.612851	0.703003	0.543756	0.835836
0.704605	0.654934	0.754935	0.704605	0.73259	0.727215	0.704605	0.700577	0.609539	0.704605	0.539069	0.834047
0.706206	0.657767	0.75366	0.706206	0.72969	0.727476	0.706206	0.699593	0.606363	0.706206	0.537729	0.832435
0.707808	0.655447	0.752851	0.707808	0.7294	0.726683	0.707808	0.697908	0.604118	0.707808	0.535681	0.830084
0.709409	0.652992	0.75111	0.709409	0.728404	0.725677	0.709409	0.696239	0.600362	0.709409	0.534092	0.825566
0.71101	0.652537	0.750218	0.71101	0.725184	0.725146	0.71101	0.695848	0.596339	0.71101	0.531913	0.823836
0.712612	0.650778	0.749067	0.712612	0.722748	0.722903	0.712612	0.694544	0.591371	0.712612	0.527645	0.822392
0.714213	0.65151	0.748684	0.714213	0.720495	0.720911	0.714213	0.694108	0.588589	0.714213	0.527081	0.821015
0.715814	0.650471	0.748861	0.715814	0.717924	0.72241	0.715814	0.69253	0.58763	0.715814	0.525466	0.817085
0.717416	0.64919	0.746246	0.717416	0.715555	0.719964	0.717416	0.691439	0.58535	0.717416	0.520201	0.813793
0.719017	0.651274	0.745673	0.719017	0.714337	0.7186	0.719017	0.690014	0.585818	0.719017	0.519794	0.81276
0.720619	0.648535	0.742846	0.720619	0.713795	0.719132	0.720619	0.687523	0.584332	0.720619	0.517049	0.809317
0.72222	0.646575	0.742987	0.72222	0.712993	0.719219	0.72222	0.687223	0.58538	0.72222	0.517772	0.807193
0.723821	0.642543	0.741453	0.723821	0.713438	0.721288	0.723821	0.687406	0.585618	0.723821	0.512966	0.805925
0.725423	0.64654	0.742409	0.725423	0.711291	0.723048	0.725423	0.687401	0.586797	0.725423	0.512651	0.803868
0.727024	0.642951	0.742214	0.727024	0.711407	0.724401	0.727024	0.68876	0.588585	0.727024	0.512533	0.802507
0.728625	0.639893	0.739056	0.728625	0.709628	0.725542	0.728625	0.688821	0.58724	0.728625	0.508436	0.798158
0.730227	0.640324	0.738649	0.730227	0.710228	0.725368	0.730227	0.687949	0.588575	0.730227	0.507241	0.797032
0.731828	0.638972	0.736199	0.731828	0.710624	0.7224	0.731828	0.689197	0.588633	0.731828	0.503867	0.79469
0.73343	0.639474	0.734127	0.73343	0.71134	0.717421	0.73343	0.689121	0.590436	0.73343	0.500519	0.793296
0.735031	0.636947	0.734546	0.735031	0.71076	0.711755	0.735031	0.689491	0.590367	0.735031	0.499337	0.791146
0.736632	0.637396	0.733773	0.736632	0.711224	0.707057	0.736632	0.691155	0.592554	0.736632	0.496645	0.791012
0.738234	0.635348	0.732215	0.738234	0.710441	0.706071	0.738234	0.69043	0.591984	0.738234	0.495608	0.787476
0.739835	0.633571	0.730739	0.739835	0.711407	0.703567	0.739835	0.689694	0.593319	0.739835	0.493455	0.785638
0.741436	0.634185	0.728295	0.741436	0.707202	0.702368	0.741436	0.691866	0.594922	0.741436	0.489082	0.784185
0.743038	0.633081	0.727032	0.743038	0.699477	0.700705	0.743038	0.690957	0.595852	0.743038	0.488413	0.783076
0.744639	0.632296	0.726223	0.744639	0.694624	0.699448	0.744639	0.68906	0.596709	0.744639	0.485209	0.780675
0.746241	0.632662	0.724606	0.746241	0.68744	0.69911	0.746241	0.691718	0.597357	0.746241	0.483476	0.780305
0.747842	0.630732	0.72408	0.747842	0.684047	0.698839	0.747842	0.690597	0.598628	0.747842	0.480732	0.777727
0.749443	0.631617	0.721796	0.749443	0.681678	0.697843	0.749443	0.691302	0.601268	0.749443	0.48043	0.776518
0.751045	0.628961	0.719571	0.751045	0.677985	0.695967	0.751045	0.690962	0.60176	0.751045	0.478972	0.77452
0.752646	0.628636	0.71914	0.752646	0.675993	0.695281	0.752646	0.690754	0.604844	0.752646	0.478145	0.772488
0.754247	0.626517	0.718419	0.754247	0.673286	0.692042	0.754247	0.689958	0.607021	0.754247	0.476215	0.770019
0.755849	0.624351	0.716861	0.755849	0.674775	0.691762	0.755849	0.688852	0.608433	0.755849	0.47481	0.768541
0.75745	0.624097	0.715604	0.75745	0.672793	0.691955	0.75745	0.688258	0.611712	0.75745	0.474954	0.766752
0.759052	0.625862	0.714364	0.759052	0.672358	0.693077	0.759052	0.689471	0.614741	0.759052	0.474705	0.766039
0.760653	0.624953	0.712487	0.760653	0.671333	0.691462	0.760653	0.688476	0.618745	0.760653	0.47397	0.764326
0.762254	0.624333	0.711838	0.762254	0.669912	0.692303	0.762254	0.688486	0.621746	0.762254	0.471803	0.762948
0.763856	0.624911	0.711253	0.763856	0.669274	0.691472	0.763856	0.687528	0.625116	0.763856	0.470017	0.761563
0.765457	0.623017	0.70842	0.765457	0.668375	0.691713	0.765457	0.688253	0.627182	0.765457	0.466052	0.759497
0.767058	0.622857	0.709164	0.767058	0.66648	0.68948	0.767058	0.68876	0.630937	0.767058	0.461929	0.756944
0.76866	0.624481	0.706147	0.76866	0.665513	0.690447	0.76866	0.688968	0.634274	0.76866	0.457925	0.755441
0.770261	0.622875	0.706743	0.770261	0.66473	0.690128	0.770261	0.688745	0.635374	0.770261	0.453684	0.754904
0.771863	0.62729	0.705911	0.771863	0.664382	0.690843	0.771863	0.69014	0.638784	0.771863	0.451924	0.751243
0.773464	0.629085	0.705492	0.773464	0.66298	0.691095	0.773464	0.690237	0.641156	0.773464	0.450769	0.749631
0.775065	0.630242	0.703774	0.775065	0.662941	0.690979	0.775065	0.691125	0.642827	0.775065	0.450716	0.748556
0.776667	0.630673	0.703343	0.776667	0.661907	0.692303	0.776667	0.690694	0.644751	0.776667	0.445898	0.745667
0.778268	0.631983	0.703125	0.778268	0.66066	0.693164	0.778268	0.691196	0.645964	0.778268	0.44469	0.744962
0.779869	0.634592	0.701207	0.779869	0.660553	0.695126	0.779869	0.690029	0.648234	0.779869	0.44293	0.741863
0.781471	0.632963	0.700191	0.781471	0.657769	0.696219	0.781471	0.691176	0.649359	0.781471	0.439858	0.740159
0.783072	0.630631	0.700793	0.783072	0.657682	0.698172	0.783072	0.690648	0.65025	0.783072	0.437914	0.738152
0.784674	0.630431	0.70012	0.784674	0.657044	0.70054	0.784674	0.69286	0.65099	0.784674	0.437586	0.737094
0.786275	0.628565	0.698916	0.786275	0.655323	0.701469	0.786275	0.694773	0.65101	0.786275	0.434514	0.734583
0.787876	0.626706	0.698043	0.787876	0.655768	0.703141	0.787876	0.695686	0.651171	0.787876	0.434238	0.732358
0.789478	0.624433	0.695929	0.789478	0.655555	0.704978	0.789478	0.693413	0.650771	0.789478	0.431284	0.729461
0.791079	0.622108	0.696655	0.791079	0.655971	0.70872	0.791079	0.692972	0.648852	0.791079	0.431297	0.728117
0.79268	0.621889	0.69502	0.79268	0.657894	0.712519	0.79268	0.693352	0.650192	0.79268	0.430128	0.726144
0.794282	0.61817	0.695062	0.794282	0.659886	0.716164	0.794282	0.694636	0.64819	0.794282	0.426058	0.723289
0.795883	0.615579	0.694648	0.795883	0.661713	0.721569	0.795883	0.696183	0.647849	0.795883	0.426898	0.722323
0.797485	0.614699	0.694583	0.797485	0.665068	0.72734	0.797485	0.695772	0.649315	0.797485	0.424272	0.719174
0.799086	0.614239	0.693863	0.799086	0.669313	0.731295	0.799086	0.695762	0.64986	0.799086	0.423747	0.718637
0.800687	0.611447	0.692163	0.800687	0.672339	0.734466	0.800687	0.694747	0.648672	0.800687	0.419847	0.717125
0.802289	0.610331	0.690192	0.802289	0.675481	0.736187	0.802289	0.692997	0.651112	0.802289	0.41839	0.714631
0.80389	0.609617	0.6892	0.80389	0.677695	0.737937	0.80389	0.692332	0.649295	0.80389	0.416985	0.712448
0.805491	0.611943	0.689631	0.805491	0.679986	0.739609	0.805491	0.690891	0.651405	0.805491	0.417589	0.710617
0.807093	0.610178	0.689495	0.807093	0.683119	0.739957	0.807093	0.691967	0.651312	0.807093	0.415318	0.708795
0.808694	0.610922	0.687884	0.808694	0.687015	0.739213	0.808694	0.690333	0.651288	0.808694	0.413584	0.706713
0.810296	0.608248	0.685393	0.810296	0.691984	0.74075	0.810296	0.689516	0.650177	0.810296	0.411457	0.703421
0.811897	0.607244	0.686573	0.811897	0.693763	0.74045	0.811897	0.688948	0.650294	0.811897	0.410354	0.702984
0.813498	0.60545	0.684985	0.813498	0.695513	0.741688	0.813498	0.690272	0.649519	0.813498	0.407781	0.700642
0.8151	0.602734	0.685517	0.8151	0.694624	0.741407	0.8151	0.692789	0.65083	0.8151	0.406192	0.69887
0.816701	0.600639	0.683327	0.816701	0.694072	0.739667	0.816701	0.693636	0.649807	0.816701	0.402345	0.696527
0.818302	0.598649	0.68299	0.818302	0.693367	0.739938	0.818302	0.695062	0.651078	0.818302	0.40245	0.695259
0.819904	0.598089	0.681615	0.819904	0.691394	0.736602	0.819904	0.695798	0.648984	0.819904	0.400034	0.693093
0.821505	0.597788	0.679667	0.821505	0.69006	0.734824	0.821505	0.69629	0.648838	0.821505	0.399863	0.691086
0.823107	0.594358	0.67949	0.823107	0.688861	0.731246	0.823107	0.697056	0.649383	0.823107	0.397933	0.687702
0.824708	0.595757	0.677866	0.824708	0.68802	0.730183	0.824708	0.697025	0.648613	0.824708	0.396594	0.686585
0.826309	0.593626	0.677329	0.826309	0.686686	0.729139	0.826309	0.698055	0.646699	0.826309	0.394218	0.684595
0.827911	0.592516	0.678362	0.827911	0.684859	0.727553	0.827911	0.699796	0.647595	0.827911	0.392484	0.681622
0.829512	0.590067	0.676031	0.829512	0.681137	0.725503	0.829512	0.699775	0.646451	0.829512	0.391473	0.680463
0.831113	0.586655	0.675287	0.831113	0.680044	0.723754	0.831113	0.701739	0.644541	0.831113	0.389478	0.677717
0.832715	0.583302	0.675399	0.832715	0.677124	0.722806	0.832715	0.700257	0.645973	0.832715	0.388256	0.676617
0.834316	0.582346	0.673988	0.834316	0.674698	0.720128	0.834316	0.700749	0.643051	0.834316	0.385118	0.673368
0.835918	0.58185	0.67374	0.835918	0.67173	0.718504	0.835918	0.700927	0.643558	0.835918	0.382007	0.671697
0.837519	0.578898	0.67099	0.837519	0.66996	0.717508	0.837519	0.70007	0.644045	0.837519	0.381403	0.67
0.83912	0.576838	0.670612	0.83912	0.668375	0.715739	0.83912	0.701343	0.64477	0.83912	0.38009	0.667817
0.840722	0.575416	0.670517	0.840722	0.665571	0.713264	0.840722	0.699638	0.645238	0.840722	0.379827	0.66529
0.842323	0.571791	0.668758	0.842323	0.66268	0.711533	0.842323	0.70182	0.645642	0.842323	0.376111	0.662695
0.843924	0.571933	0.668658	0.843924	0.660089	0.708797	0.843924	0.701896	0.647673	0.843924	0.377332	0.662124
0.845526	0.569099	0.666556	0.845526	0.656937	0.705539	0.845526	0.701642	0.647703	0.845526	0.374352	0.659185
0.847127	0.567069	0.665984	0.847127	0.654636	0.701488	0.847127	0.701521	0.65044	0.847127	0.372802	0.657262
0.848729	0.564731	0.664851	0.848729	0.651253	0.70115	0.848729	0.704707	0.653626	0.848729	0.371923	0.654239
0.85033	0.564171	0.663859	0.85033	0.648062	0.699835	0.85033	0.706462	0.655783	0.85033	0.370675	0.652224
0.851931	0.560889	0.662389	0.851931	0.644939	0.696615	0.851931	0.706548	0.657522	0.851931	0.369244	0.650586
0.853533	0.558037	0.66174	0.853533	0.640966	0.693434	0.853533	0.707685	0.659919	0.853533	0.366277	0.649293
0.855134	0.55727	0.660972	0.855134	0.637021	0.690012	0.855134	0.707649	0.662116	0.855134	0.364885	0.645867
0.856735	0.556349	0.661509	0.856735	0.633047	0.687392	0.856735	0.709212	0.663533	0.856735	0.363493	0.643927
0.858337	0.552931	0.658889	0.858337	0.627595	0.683022	0.858337	0.710318	0.664468	0.858337	0.361602	0.639972
0.859938	0.551757	0.656693	0.859938	0.624907	0.679077	0.859938	0.710592	0.665969	0.859938	0.359344	0.638738
0.86154	0.547961	0.655996	0.86154	0.619589	0.674359	0.86154	0.7139	0.66874	0.86154	0.358189	0.636941
0.863141	0.547619	0.655612	0.863141	0.615896	0.66998	0.863141	0.714961	0.670002	0.863141	0.356928	0.634674
0.864742	0.545199	0.654786	0.864742	0.610511	0.665677	0.864742	0.717426	0.670211	0.864742	0.356035	0.631105
0.866344	0.543687	0.652708	0.866344	0.605213	0.661791	0.866344	0.718969	0.671765	0.866344	0.35425	0.627905
0.867945	0.542365	0.65174	0.867945	0.600137	0.657991	0.867945	0.724159	0.672632	0.867945	0.352254	0.627964
0.869546	0.536628	0.65125	0.869546	0.594907	0.655545	0.869546	0.726797	0.674648	0.869546	0.351072	0.624765
0.871148	0.536108	0.650264	0.871148	0.590692	0.655593	0.871148	0.730293	0.676431	0.871148	0.350468	0.622456
0.872749	0.535524	0.648824	0.872749	0.58521	0.65337	0.872749	0.733601	0.678102	0.872749	0.349011	0.620348
0.874351	0.53138	0.648275	0.874351	0.579622	0.653302	0.874351	0.732718	0.68007	0.874351	0.347094	0.618249
0.875952	0.530719	0.64723	0.875952	0.574952	0.657044	0.875952	0.731597	0.684049	0.875952	0.344376	0.615343
0.877553	0.526593	0.645288	0.877553	0.569509	0.660766	0.877553	0.731267	0.686616	0.877553	0.343102	0.613101
0.879155	0.524686	0.644297	0.879155	0.564491	0.661539	0.879155	0.730958	0.689456	0.879155	0.342262	0.611539
0.880756	0.521463	0.643081	0.880756	0.559067	0.660021	0.880756	0.731942	0.693187	0.880756	0.34108	0.609062
0.882357	0.517679	0.640595	0.882357	0.554552	0.658165	0.882357	0.732632	0.697785	0.882357	0.338283	0.60598
0.883959	0.518423	0.641239	0.883959	0.552628	0.655168	0.883959	0.73455	0.703601	0.883959	0.338126	0.603268
0.88556	0.51602	0.640601	0.88556	0.549621	0.651446	0.88556	0.734783	0.707761	0.88556	0.336865	0.602017
0.887162	0.514834	0.640312	0.887162	0.546025	0.652026	0.887162	0.736183	0.714093	0.887162	0.335579	0.599196
0.888763	0.512916	0.637886	0.888763	0.539344	0.655622	0.888763	0.736457	0.721278	0.888763	0.333622	0.597676
0.890364	0.510082	0.637491	0.890364	0.53363	0.6557	0.890364	0.73733	0.728374	0.890364	0.331718	0.593578
0.891966	0.506434	0.636381	0.891966	0.526254	0.65453	0.891966	0.737898	0.73608	0.891966	0.331942	0.59173
0.893567	0.504888	0.634433	0.893567	0.519312	0.652152	0.893567	0.738395	0.744536	0.893567	0.329224	0.588649
0.895168	0.503471	0.634356	0.895168	0.514952	0.649657	0.895168	0.739162	0.752193	0.895168	0.327005	0.587683
0.89677	0.500939	0.633105	0.89677	0.512448	0.645345	0.89677	0.74385	0.761657	0.89677	0.327083	0.586062
0.898371	0.497538	0.632591	0.898371	0.509306	0.640115	0.898371	0.746128	0.768038	0.898371	0.325508	0.582863
0.899973	0.497721	0.631387	0.899973	0.508145	0.636712	0.899973	0.751282	0.773878	0.899973	0.326256	0.580915
0.901574	0.492952	0.630106	0.901574	0.505187	0.633879	0.901574	0.754088	0.779519	0.901574	0.326125	0.577245
0.903175	0.493005	0.629339	0.903175	0.501407	0.628861	0.903175	0.759705	0.784779	0.903175	0.326046	0.574987
0.904777	0.489404	0.627438	0.904777	0.496843	0.626183	0.904777	0.764606	0.786689	0.904777	0.327241	0.572669
0.906378	0.485603	0.626228	0.906378	0.49314	0.622799	0.906378	0.767863	0.788335	0.906378	0.327241	0.569864
0.907979	0.486665	0.625496	0.907979	0.487862	0.621726	0.907979	0.773845	0.790542	0.907979	0.327622	0.566791
0.909581	0.485609	0.624746	0.909581	0.483569	0.621078	0.909581	0.779446	0.7908	0.909581	0.327858	0.564801
0.911182	0.484251	0.625035	0.911182	0.47946	0.620566	0.911182	0.785889	0.791185	0.911182	0.328068	0.561988
0.912784	0.48215	0.624227	0.912784	0.474887	0.61958	0.912784	0.791658	0.792607	0.912784	0.329814	0.5603
0.914385	0.479263	0.622716	0.914385	0.469976	0.618381	0.914385	0.799963	0.792831	0.914385	0.329302	0.558276
0.915986	0.478992	0.621376	0.915986	0.466205	0.615345	0.915986	0.806539	0.791979	0.915986	0.329762	0.555102
0.917588	0.475066	0.621517	0.917588	0.461429	0.611169	0.917588	0.81699	0.789602	0.917588	0.331338	0.552465
0.919189	0.473455	0.619398	0.919189	0.458587	0.609158	0.919189	0.825291	0.787678	0.919189	0.330287	0.549837
0.92079	0.473171	0.618011	0.92079	0.454033	0.606248	0.92079	0.83249	0.785432	0.92079	0.332953	0.548653
0.922392	0.468803	0.6183	0.922392	0.449885	0.604527	0.922392	0.839258	0.78419	0.922392	0.332637	0.544614
0.923993	0.469234	0.616169	0.923993	0.446318	0.602139	0.923993	0.843667	0.782212	0.923993	0.334659	0.540516
0.925595	0.46584	0.615526	0.925595	0.443679	0.601046	0.925595	0.851471	0.780902	0.925595	0.335959	0.53903
0.927196	0.464665	0.616205	0.927196	0.440604	0.599141	0.927196	0.853256	0.779494	0.927196	0.337811	0.536183
0.928797	0.463148	0.614015	0.928797	0.437549	0.597614	0.928797	0.85485	0.779319	0.928797	0.338861	0.533933
0.930399	0.458756	0.612769	0.930399	0.433759	0.595081	0.930399	0.856879	0.777288	0.930399	0.340332	0.531212
0.932	0.454967	0.612108	0.932	0.430907	0.593128	0.932	0.856382	0.776509	0.932	0.340896	0.528214
0.933601	0.453544	0.611193	0.933601	0.426228	0.589386	0.933601	0.855661	0.777639	0.933601	0.342879	0.525998
0.935203	0.452818	0.611459	0.935203	0.42323	0.586206	0.935203	0.856199	0.778384	0.935203	0.345347	0.522748
0.936804	0.450032	0.609475	0.936804	0.420349	0.583528	0.936804	0.856696	0.778817	0.936804	0.345899	0.519288
0.938405	0.449282	0.609115	0.938405	0.417468	0.5817	0.938405	0.855474	0.77908	0.938405	0.347763	0.516962
0.940007	0.445569	0.606589	0.940007	0.412857	0.578993	0.940007	0.849543	0.778097	0.940007	0.348892	0.513612
0.941608	0.441921	0.606406	0.941608	0.409473	0.576818	0.941608	0.846762	0.780254	0.941608	0.350494	0.512571
0.94321	0.439413	0.606294	0.94321	0.405383	0.575638	0.94321	0.841922	0.780532	0.94321	0.350153	0.509161
0.944811	0.43776	0.604523	0.944811	0.402125	0.574294	0.944811	0.837122	0.781185	0.944811	0.352726	0.50639
0.946412	0.435393	0.604245	0.946412	0.398799	0.573434	0.946412	0.831871	0.781073	0.946412	0.353199	0.503661
0.948014	0.433545	0.603136	0.948014	0.396121	0.571974	0.948014	0.830304	0.782446	0.948014	0.354263	0.501805
0.949615	0.43116	0.601943	0.949615	0.392177	0.570215	0.949615	0.826311	0.783002	0.949615	0.355851	0.499563
0.951216	0.427058	0.601943	0.951216	0.389073	0.567894	0.951216	0.823195	0.782475	0.951216	0.35635	0.496792
0.952818	0.426338	0.601111	0.952818	0.386869	0.568136	0.952818	0.819862	0.78306	0.952818	0.357663	0.495205
0.954419	0.423929	0.600214	0.954419	0.384442	0.566637	0.954419	0.819989	0.783011	0.954419	0.358175	0.493056
0.956021	0.421993	0.598018	0.956021	0.381571	0.564327	0.956021	0.819197	0.781628	0.956021	0.358333	0.490159
0.957622	0.421615	0.598106	0.957622	0.378361	0.562954	0.957622	0.81834	0.782329	0.957622	0.360381	0.487564
0.959223	0.418233	0.597799	0.959223	0.375596	0.562006	0.959223	0.817346	0.782972	0.959223	0.360565	0.485725
0.960825	0.414426	0.595474	0.960825	0.372396	0.561591	0.960825	0.813266	0.782758	0.960825	0.360289	0.483567
0.962426	0.411563	0.595851	0.962426	0.368374	0.559058	0.962426	0.804682	0.783552	0.962426	0.361602	0.48093
0.964027	0.408995	0.593201	0.964027	0.366653	0.558932	0.964027	0.796529	0.783898	0.964027	0.361839	0.478663
0.965629	0.408865	0.595078	0.965629	0.363675	0.557917	0.965629	0.791643	0.785564	0.965629	0.363821	0.476404
0.96723	0.406616	0.59264	0.96723	0.360678	0.557259	0.96723	0.785108	0.78796	0.96723	0.364176	0.474926
0.968832	0.405123	0.591808	0.968832	0.358503	0.55579	0.968832	0.777574	0.789197	0.968832	0.364544	0.471651
0.970433	0.401988	0.591259	0.970433	0.355032	0.555577	0.970433	0.769354	0.790298	0.970433	0.366303	0.469871
0.972034	0.399102	0.589842	0.972034	0.354403	0.555306	0.972034	0.762804	0.790888	0.972034	0.365857	0.466462
0.973636	0.396788	0.589016	0.973636	0.352731	0.555094	0.973636	0.757969	0.790016	0.973636	0.366789	0.464438
0.975237	0.396227	0.58891	0.975237	0.350884	0.553015	0.975237	0.756366	0.788764	0.975237	0.367879	0.463472
0.976838	0.391758	0.587121	0.976838	0.349299	0.550453	0.976838	0.753667	0.788233	0.976838	0.366657	0.461919
0.97844	0.391699	0.586997	0.97844	0.345625	0.548751	0.97844	0.751049	0.786397	0.97844	0.366382	0.458913
0.980041	0.388335	0.585728	0.980041	0.343101	0.547543	0.980041	0.748375	0.783625	0.980041	0.366539	0.456914
0.981643	0.388087	0.584223	0.981643	0.339901	0.546586	0.981643	0.743327	0.780542	0.981643	0.362508	0.455478
0.983244	0.383896	0.582924	0.983244	0.337523	0.544826	0.983244	0.742327	0.781555	0.983244	0.359646	0.453253
0.984845	0.383081	0.582759	0.984845	0.33527	0.543453	0.984845	0.739491	0.779782	0.984845	0.354026	0.450986
0.986447	0.380065	0.581082	0.986447	0.331761	0.541558	0.986447	0.737868	0.778355	0.986447	0.340542	0.449785
0.988048	0.378571	0.581578	0.988048	0.329411	0.540901	0.988048	0.738421	0.779816	0.988048	0.331377	0.446451
0.989649	0.375856	0.580209	0.989649	0.327139	0.539615	0.989649	0.739907	0.77966	0.989649	0.320361	0.444562
0.991251	0.374876	0.580622	0.991251	0.3242	0.537527	0.991251	0.74215	0.779499	0.991251	0.316881	0.441581
0.992852	0.373005	0.579542	0.992852	0.321155	0.536115	0.992852	0.747761	0.77833	0.992852	0.310395	0.439902
0.994454	0.370951	0.578326	0.994454	0.3181	0.533998	0.994454	0.751338	0.779066	0.994454	0.301283	0.435535
0.996055	0.36634	0.577653	0.996055	0.317142	0.532209	0.996055	0.756295	0.776728	0.996055	0.290516	0.433923
0.997656	0.364245	0.576661	0.997656	0.313614	0.530053	0.997656	0.758076	0.776153	0.997656	0.283964	0.430018
0.999258	0.363643	0.577157	0.999258	0.312231	0.528951	0.999258	0.760526	0.77495	0.999258	0.281102	0.426584
1.00086	0.36202	0.575303	1.00086	0.309891	0.528216	1.00086	0.762439	0.772232	1.00086	0.275351	0.422931
1.00246	0.360668	0.574247	1.00246	0.307851	0.527259	1.00246	0.763012	0.770897	1.00246	0.270834	0.4211
1.00406	0.357787	0.573586	1.00406	0.305879	0.526128	1.00406	0.764748	0.769285	1.00406	0.265924	0.41838
1.00566	0.355816	0.573243	1.00566	0.303665	0.524291	1.00566	0.766701	0.768564	1.00566	0.262654	0.415441
1.00726	0.355272	0.570652	1.00726	0.301442	0.522183	1.00726	0.767837	0.769081	1.00726	0.259949	0.411662
1.00887	0.352516	0.568084	1.00887	0.299353	0.519399	1.00887	0.767107	0.767989	1.00887	0.256365	0.408429
1.01047	0.349352	0.56871	1.01047	0.296375	0.51995	1.01047	0.764961	0.767595	1.01047	0.254934	0.404457
1.01207	0.347492	0.568887	1.01207	0.294964	0.51907	1.01207	0.765869	0.76816	1.01207	0.250456	0.401501
1.01367	0.347941	0.566107	1.01367	0.291464	0.517417	1.01367	0.766442	0.768116	1.01367	0.248868	0.396639
1.01527	0.343042	0.564832	1.01527	0.290169	0.516837	1.01527	0.767822	0.766757	1.01527	0.245913	0.391416
1.01687	0.343691	0.563657	1.01687	0.288187	0.516247	1.01687	0.767249	0.76704	1.01687	0.243208	0.389208
1.01847	0.341218	0.562742	1.01847	0.285596	0.515657	1.01847	0.763221	0.766119	1.01847	0.240359	0.387621
1.02008	0.339665	0.562252	1.02008	0.283556	0.515396	1.02008	0.758609	0.76494	1.02008	0.237628	0.382625
1.02168	0.335586	0.559124	1.02168	0.282618	0.515512	1.02168	0.751541	0.764974	1.02168	0.234976	0.378057
1.02328	0.336271	0.559879	1.02328	0.28052	0.515803	1.02328	0.743713	0.764336	1.02328	0.233427	0.372909
1.02488	0.333078	0.558734	1.02488	0.278789	0.517359	1.02488	0.735087	0.761341	1.02488	0.230879	0.368316
1.02648	0.331797	0.556703	1.02648	0.27875	0.518558	1.02648	0.727457	0.75931	1.02648	0.228516	0.365268
1.02808	0.329613	0.556473	1.02808	0.276391	0.517427	1.02808	0.718319	0.756835	1.02808	0.225509	0.359003
1.02968	0.328278	0.557093	1.02968	0.276575	0.515832	1.02968	0.711866	0.753898	1.02968	0.224117	0.353403
1.03129	0.326573	0.555198	1.03129	0.274825	0.515	1.03129	0.704225	0.75081	1.03129	0.220572	0.346441
1.03289	0.32662	0.55214	1.03289	0.272969	0.513511	1.03289	0.697076	0.748321	1.03289	0.21662	0.340933
1.03449	0.32391	0.552229	1.03449	0.271306	0.515097	1.03449	0.693692	0.746416	1.03449	0.214834	0.336642
1.03609	0.323656	0.551792	1.03609	0.269798	0.513269	1.03609	0.688811	0.743684	1.03609	0.213311	0.331242
1.03769	0.319595	0.550039	1.03769	0.268609	0.513927	1.03769	0.685376	0.74063	1.03769	0.209674	0.324877
1.03929	0.320398	0.549425	1.03929	0.266801	0.511984	1.03929	0.682327	0.73911	1.03929	0.207232	0.320091
1.04089	0.318214	0.548953	1.04089	0.265583	0.513627	1.04089	0.679222	0.735997	1.04089	0.205184	0.314297
1.04249	0.316992	0.547034	1.04249	0.265486	0.512699	1.04249	0.676447	0.732812	1.04249	0.202545	0.309847
1.0441	0.315575	0.545529	1.0441	0.267835	0.514449	1.0441	0.673814	0.729675	1.0441	0.200562	0.304094
1.0457	0.313734	0.543776	1.0457	0.272089	0.522619	1.0457	0.673748	0.728764	1.0457	0.197332	0.300484
1.0473	0.312417	0.543121	1.0473	0.281661	0.538967	1.0473	0.670643	0.724453	1.0473	0.196203	0.295361
1.0489	0.31067	0.542064	1.0489	0.289743	0.549602	1.0489	0.669547	0.722875	1.0489	0.192474	0.291919
1.0505	0.307435	0.540948	1.0505	0.293601	0.56191	1.0505	0.667766	0.720854	1.0505	0.190636	0.287157
1.0521	0.306001	0.539313	1.0521	0.29742	0.572332	1.0521	0.667264	0.71815	1.0521	0.187524	0.282606
1.0537	0.304549	0.537247	1.0537	0.303066	0.585596	1.0537	0.666107	0.715398	1.0537	0.186303	0.278584
1.05531	0.302436	0.538151	1.05531	0.309824	0.604991	1.05531	0.665757	0.712218	1.05531	0.184307	0.273562
1.05691	0.301385	0.53805	1.05691	0.316185	0.617724	1.05691	0.667264	0.711034	1.05691	0.18306	0.269498
1.05851	0.300387	0.535406	1.05851	0.318148	0.629287	1.05851	0.66427	0.709003	1.05851	0.178937	0.264015
1.06011	0.297908	0.534001	1.06011	0.320865	0.636335	1.06011	0.663098	0.707425	1.06011	0.177453	0.258783
1.06171	0.296202	0.532655	1.06171	0.323388	0.641816	1.06171	0.664915	0.70665	1.06171	0.176363	0.254392
1.06331	0.293841	0.531935	1.06331	0.326472	0.644804	1.06331	0.663768	0.704541	1.06331	0.174157	0.250059
1.06491	0.292513	0.529804	1.06491	0.328928	0.648246	1.06491	0.662012	0.703791	1.06491	0.173225	0.245541
1.06652	0.29158	0.529591	1.06652	0.328483	0.648313	1.06652	0.660556	0.702788	1.06652	0.171544	0.240914
1.06812	0.289856	0.528057	1.06812	0.327043	0.645867	1.06812	0.657664	0.702715	1.06812	0.170533	0.236329
1.06972	0.288882	0.527785	1.06972	0.323775	0.642203	1.06972	0.657467	0.701093	1.06972	0.169142	0.231384
1.07132	0.287318	0.526758	1.07132	0.319695	0.635397	1.07132	0.656893	0.703591	1.07132	0.167553	0.22648
1.07292	0.285919	0.52357	1.07292	0.317026	0.620875	1.07292	0.655052	0.700766	1.07292	0.165413	0.221903
1.07452	0.285175	0.524037	1.07452	0.3114	0.604691	1.07452	0.655239	0.702622	1.07452	0.164756	0.217024
1.07612	0.284207	0.522608	1.07612	0.302176	0.589957	1.07612	0.653672	0.702554	1.07612	0.163102	0.211356
1.07773	0.280919	0.519981	1.07773	0.292798	0.580675	1.07773	0.651911	0.700888	1.07773	0.161054	0.207015
1.07933	0.280984	0.518523	1.07933	0.28635	0.566985	1.07933	0.651328	0.702427	1.07933	0.159202	0.203135
1.08093	0.277761	0.519663	1.08093	0.278818	0.550849	1.08093	0.651089	0.701667	1.08093	0.158585	0.197484
1.08253	0.275595	0.518754	1.08253	0.271171	0.539219	1.08253	0.647208	0.701628	1.08253	0.1576	0.192622
1.08413	0.274314	0.517532	1.08413	0.267042	0.529928	1.08413	0.646893	0.701726	1.08413	0.154987	0.188642
1.08573	0.274515	0.517732	1.08573	0.262972	0.518993	1.08573	0.646462	0.703684	1.08573	0.153779	0.183822
1.08733	0.272992	0.515843	1.08733	0.259144	0.509364	1.08733	0.645787	0.703879	1.08733	0.15227	0.179262
1.08893	0.270796	0.515891	1.08893	0.256408	0.502093	1.08893	0.644138	0.704926	1.08893	0.151009	0.173687
1.09054	0.270029	0.513547	1.09054	0.255914	0.502422	1.09054	0.642936	0.703606	1.09054	0.148738	0.169379
1.09214	0.268051	0.512662	1.09214	0.2537	0.506318	1.09214	0.643986	0.704419	1.09214	0.147687	0.164685
1.09374	0.267815	0.512154	1.09374	0.251138	0.505177	1.09374	0.642976	0.704531	1.09374	0.145691	0.160772
1.09534	0.264692	0.510903	1.09534	0.25023	0.508571	1.09534	0.642256	0.703971	1.09534	0.143814	0.155247
1.09694	0.264067	0.512071	1.09694	0.247087	0.504675	1.09694	0.641282	0.702924	1.09694	0.143367	0.151862
1.09854	0.262432	0.50915	1.09854	0.241412	0.494881	1.09854	0.64113	0.701536	1.09854	0.141358	0.146816
1.10014	0.260354	0.508636	1.10014	0.235611	0.485812	1.10014	0.640774	0.699534	1.10014	0.139625	0.142836
1.10175	0.259421	0.507509	1.10175	0.230835	0.475931	1.10175	0.640379	0.699524	1.10175	0.139599	0.138158
1.10335	0.258931	0.505997	1.10335	0.228766	0.468758	1.10335	0.641038	0.698983	1.10335	0.137603	0.133439
1.10495	0.256163	0.504917	1.10495	0.227287	0.466312	1.10495	0.639927	0.697074	1.10495	0.135529	0.129157
1.10655	0.254167	0.503831	1.10655	0.224841	0.465596	1.10655	0.638689	0.6961	1.10655	0.135332	0.124353
1.10815	0.255437	0.501594	1.10815	0.223352	0.462734	1.10815	0.639582	0.695822	1.10815	0.13482	0.121137
1.10975	0.253748	0.50026	1.10975	0.224048	0.461458	1.10975	0.6367	0.694035	1.10975	0.132299	0.116998
1.11135	0.252698	0.499776	1.11135	0.223478	0.462038	1.11135	0.637304	0.693143	1.11135	0.130552	0.111825
1.11296	0.250691	0.499109	1.11296	0.22457	0.460482	1.11296	0.637132	0.691882	1.11296	0.129358	0.107408
1.11456	0.249144	0.496954	1.11456	0.225769	0.46171	1.11456	0.635807	0.692189	1.11456	0.127939	0.103663
1.11616	0.248389	0.494245	1.11616	0.225064	0.463198	1.11616	0.636254	0.690815	1.11616	0.125629	0.0988429
1.11776	0.245833	0.493985	1.11776	0.222347	0.464078	1.11776	0.636365	0.69232	1.11776	0.127125	0.0946527
1.11936	0.245042	0.493141	1.11936	0.218847	0.460859	1.11936	0.634478	0.691726	1.11936	0.127191	0.0909747
1.12096	0.243353	0.491954	1.12096	0.213694	0.4544	1.12096	0.635036	0.691721	1.12096	0.132968	0.086751
1.12256	0.242326	0.491045	1.12256	0.210465	0.446038	1.12256	0.635493	0.691682	1.12256	0.148541	0.0830142
1.12416	0.240845	0.490313	1.12416	0.20828	0.437926	1.12416	0.634656	0.693835	1.12416	0.147188	0.0799913
1.12577	0.240396	0.489392	1.12577	0.205669	0.432792	1.12577	0.633722	0.694015	1.12577	0.134531	0.0769095
1.12737	0.239475	0.48699	1.12737	0.203417	0.429408	1.12737	0.63424	0.695973	1.12737	0.126114	0.0740377
1.12897	0.237008	0.487132	1.12897	0.201502	0.424555	1.12897	0.634514	0.696757	1.12897	0.123305	0.0710819
1.13057	0.234469	0.484552	1.13057	0.199985	0.419528	1.13057	0.63291	0.696855	1.13057	0.113706	0.0680505
1.13217	0.233873	0.48493	1.13217	0.197539	0.413282	1.13217	0.635554	0.700216	1.13217	0.0916873	0.0653802
1.13377	0.232415	0.483442	1.13377	0.194764	0.40663	1.13377	0.634595	0.702111	1.13377	0.0693793	0.0634237
1.13537	0.231193	0.483566	1.13537	0.192202	0.402318	1.13537	0.63532	0.705043	1.13537	0.0527567	0.0617862
1.13698	0.228661	0.481506	1.13698	0.188441	0.399302	1.13698	0.635538	0.707006	1.13698	0.0431192	0.060132
1.13858	0.226884	0.48052	1.13858	0.186623	0.394913	1.13858	0.636736	0.709256	1.13858	0.0395872	0.0580075
1.14018	0.227055	0.479121	1.14018	0.184873	0.391297	1.14018	0.637817	0.714746	1.14018	0.0358189	0.0557319
1.14178	0.226188	0.478242	1.14178	0.183587	0.389634	1.14178	0.638187	0.716981	1.14178	0.033915	0.0541364
1.14338	0.222245	0.475656	1.14338	0.181644	0.387836	1.14338	0.637208	0.721292	1.14338	0.0327595	0.0522219
1.14498	0.221241	0.476099	1.14498	0.179836	0.388822	1.14498	0.638806	0.725359	1.14498	0.0313152	0.0506936
1.14658	0.221631	0.475131	1.14658	0.176704	0.384645	1.14658	0.638978	0.729344	1.14658	0.030081	0.0488798
1.14819	0.220893	0.472546	1.14819	0.174944	0.38042	1.14819	0.640206	0.735963	1.14819	0.0309082	0.0519616
1.14979	0.221076	0.47336	1.14979	0.172063	0.377491	1.14979	0.641515	0.741336	1.14979	0.0321162	0.0648176
1.15139	0.218915	0.472923	1.15139	0.169801	0.374068	1.15139	0.641875	0.746528	1.15139	0.0309607	0.0823677
1.15299	0.217587	0.471029	1.15299	0.166794	0.370423	1.15299	0.642824	0.754804	1.15299	0.0311052	0.0715773
1.15459	0.218213	0.469931	1.15459	0.164754	0.365531	1.15459	0.644722	0.76044	1.15459	0.031289	0.0474019
1.15619	0.21545	0.470273	1.15619	0.15992	0.361219	1.15619	0.645848	0.76663	1.15619	0.0303436	0.0368551
1.15779	0.213815	0.468862	1.15779	0.152021	0.353195	1.15779	0.646863	0.771073	1.15779	0.0303305	0.0297427
1.1594	0.21182	0.466448	1.1594	0.146114	0.340559	1.1594	0.64771	0.777551	1.1594	0.0298053	0.0235876
1.161	0.209872	0.465893	1.161	0.141396	0.333665	1.161	0.650556	0.781686	1.161	0.0301204	0.0200272
1.1626	0.20966	0.465208	1.1626	0.138418	0.329373	1.1626	0.65186	0.787351	1.1626	0.0292669	0.0194982
1.1642	0.208095	0.464293	1.1642	0.136697	0.325563	1.1642	0.654701	0.791818	1.1642	0.0294245	0.0191287
1.1658	0.206094	0.46254	1.1658	0.13516	0.325544	1.1658	0.655442	0.795982	1.1658	0.028768	0.0193386
1.1674	0.206348	0.461655	1.1674	0.133352	0.322963	1.1674	0.658618	0.800673	1.1674	0.0292276	0.019557
1.169	0.204825	0.460545	1.169	0.131399	0.322209	1.169	0.66149	0.806927	1.169	0.0291882	0.018986
1.1706	0.202086	0.459612	1.1706	0.129581	0.319908	1.1706	0.662911	0.808696	1.1706	0.0287286	0.0179279
1.17221	0.202558	0.45832	1.17221	0.128228	0.318361	1.17221	0.663849	0.814268	1.17221	0.0277832	0.0159546
1.17381	0.198686	0.457304	1.17381	0.126401	0.316939	1.17381	0.66703	0.819684	1.17381	0.0277307	0.0150645
1.17541	0.199205	0.456862	1.17541	0.125753	0.315277	1.17541	0.670328	0.826465	1.17541	0.0281246	0.0141492
1.17701	0.198261	0.455439	1.17701	0.124941	0.313865	1.17701	0.674103	0.833644	1.17701	0.0278226	0.0128392
1.17861	0.19744	0.454601	1.17861	0.123761	0.31284	1.17861	0.678629	0.840366	1.17861	0.0276126	0.0116888
1.18021	0.195115	0.452369	1.18021	0.123365	0.312366	1.18021	0.681399	0.850259	1.18021	0.0278358	0.0116636
1.18181	0.193722	0.454016	1.18181	0.122582	0.311815	1.18181	0.684651	0.86098	1.18181	0.0275206	0.0116552
1.18342	0.191927	0.451189	1.18342	0.12176	0.310733	1.18342	0.687583	0.870103	1.18342	0.0279014	0.011269
1.18502	0.190127	0.450935	1.18502	0.121306	0.309911	1.18502	0.694889	0.883912	1.18502	0.0275338	0.0111262
1.18662	0.189554	0.448845	1.18662	0.120754	0.309456	1.18662	0.702474	0.897969	1.18662	0.0275863	0.0108407
1.18822	0.188126	0.447547	1.18822	0.120242	0.308847	1.18822	0.7132	0.908602	1.18822	0.0271924	0.0108659
1.18982	0.186981	0.448007	1.18982	0.119797	0.309698	1.18982	0.723104	0.919864	1.18982	0.026746	0.010656
1.19142	0.184247	0.44626	1.19142	0.119643	0.310491	1.19142	0.735991	0.927083	1.19142	0.0274681	0.0102109
1.19302	0.18315	0.445369	1.19302	0.119343	0.310123	1.19302	0.743981	0.935334	1.19302	0.0275206	0.00995062
1.19463	0.181066	0.444035	1.19463	0.118802	0.310172	1.19463	0.751054	0.945076	1.19463	0.0272974	0.00979948
1.19623	0.180476	0.441915	1.19623	0.118927	0.310114	1.19623	0.753012	0.952294	1.19623	0.0261682	0.0097239
1.19783	0.180056	0.442305	1.19783	0.120097	0.311023	1.19783	0.753768	0.961632	1.19783	0.02735	0.00980787
1.19943	0.17799	0.440806	1.19943	0.123568	0.312318	1.19943	0.752191	0.967745	1.19943	0.0259976	0.00965672
1.20103	0.176096	0.440416	1.20103	0.128644	0.316669	1.20103	0.752099	0.975923	1.20103	0.0264965	0.00916969
1.20263	0.175175	0.438545	1.20263	0.129214	0.323117	1.20263	0.7573	0.982976	1.20263	0.0272712	0.00916129
1.20423	0.173705	0.43747	1.20423	0.120445	0.326066	1.20423	0.75904	0.988251	1.20423	0.0266015	0.00917809
1.20584	0.171415	0.437358	1.20584	0.114142	0.316707	1.20584	0.759192	0.989342	1.20584	0.0261551	0.0091445
1.20744	0.170163	0.435652	1.20744	0.112334	0.305164	1.20744	0.762414	0.992888	1.20744	0.0262339	0.0091445
1.20904	0.167578	0.434436	1.20904	0.111376	0.301316	1.20904	0.766001	0.994817	1.20904	0.0264046	0.00918648
1.21064	0.167944	0.434082	1.21064	0.110303	0.30032	1.21064	0.771851	0.99398	1.21064	0.026746	0.00916129
1.21224	0.16658	0.432937	1.21224	0.106736	0.301548	1.21224	0.779629	0.99001	1.21224	0.0260369	0.00908572
1.21384	0.165429	0.432707	1.21384	0.103217	0.296685	1.21384	0.786767	0.987516	1.21384	0.0253279	0.00895136
1.21544	0.163658	0.43054	1.21544	0.101612	0.293243	1.21544	0.790334	0.978924	1.21544	0.0255905	0.00901854
1.21704	0.16145	0.429478	1.21704	0.0997167	0.29072	1.21704	0.793185	0.972801	1.21704	0.0261945	0.00881701
1.21865	0.160754	0.428274	1.21865	0.0978508	0.287935	1.21865	0.795433	0.968096	1.21865	0.0253148	0.00874983
1.22025	0.160122	0.427542	1.22025	0.0959848	0.284445	1.22025	0.798228	0.963512	1.22025	0.0253936	0.00870785
1.22185	0.15795	0.426125	1.22185	0.0942059	0.282502	1.22185	0.798441	0.962479	1.22185	0.0251178	0.00875823
1.22345	0.156675	0.425653	1.22345	0.0921079	0.281458	1.22345	0.798259	0.961306	1.22345	0.0250259	0.00878342
1.22505	0.155424	0.424626	1.22505	0.0903773	0.279437	1.22505	0.799755	0.960843	1.22505	0.0249865	0.00890938
1.22665	0.153747	0.423398	1.22665	0.0889948	0.27819	1.22665	0.806549	0.96434	1.22665	0.0244745	0.00860708
1.22825	0.151557	0.421698	1.22825	0.0876896	0.276798	1.22825	0.826757	0.96415	1.22825	0.0247108	0.00874983
1.22986	0.151191	0.422489	1.22986	0.085524	0.275193	1.22986	0.888264	0.966591	1.22986	0.0241331	0.00873304
1.23146	0.149468	0.420582	1.23146	0.0839674	0.273462	1.23146	0.954358	0.967219	1.23146	0.0242119	0.00858189
1.23306	0.149007	0.419951	1.23306	0.0825365	0.273056	1.23306	0.981344	0.968052	1.23306	0.0241856	0.00859029
1.23466	0.147343	0.417625	1.23466	0.0811153	0.271161	1.23466	0.995139	0.967677	1.23466	0.024527	0.00853151
1.23626	0.146386	0.416409	1.23626	0.0795587	0.269662	1.23626	1	0.968437	1.23626	0.0246189	0.00868265
1.23786	0.146032	0.415907	1.23786	0.0783309	0.267439	1.23786	0.975236	0.967833	1.23786	0.0247239	0.00866586
1.23946	0.14579	0.413859	1.23946	0.0769097	0.265931	1.23946	0.936545	0.965524	1.23946	0.0241593	0.00844753
1.24107	0.143441	0.413546	1.24107	0.0763779	0.266269	1.24107	0.902333	0.963254	1.24107	0.0238574	0.00859868
1.24267	0.14285	0.412047	1.24267	0.0751984	0.265438	1.24267	0.873602	0.960819	1.24267	0.0232796	0.00852311
1.24427	0.142136	0.411887	1.24427	0.0746764	0.265776	1.24427	0.852379	0.958349	1.24427	0.024028	0.00850631
1.24587	0.139745	0.410063	1.24587	0.0734872	0.264606	1.24587	0.837757	0.956513	1.24587	0.0238442	0.00848952
1.24747	0.139149	0.408369	1.24747	0.0732842	0.264828	1.24747	0.827204	0.955383	1.24747	0.0230564	0.00835517
1.24907	0.137939	0.405949	1.24907	0.0728104	0.26334	1.24907	0.81935	0.953196	1.24907	0.0233978	0.00860708
1.25067	0.137567	0.406097	1.25067	0.0716889	0.263813	1.25067	0.816057	0.950882	1.25067	0.0237261	0.008246
1.25227	0.135242	0.404544	1.25227	0.0707124	0.262614	1.25227	0.811384	0.948291	1.25227	0.0225443	0.00815363
1.25388	0.135643	0.403505	1.25388	0.070142	0.261706	1.25388	0.808223	0.94378	1.25388	0.0221767	0.00829639
1.25548	0.134203	0.40298	1.25548	0.069939	0.262199	1.25548	0.804332	0.934311	1.25548	0.0226625	0.00830478
1.25708	0.132845	0.401846	1.25708	0.0691269	0.262392	1.25708	0.80245	0.923254	1.25708	0.0238311	0.00818722
1.25868	0.131576	0.402313	1.25868	0.0686435	0.262508	1.25868	0.7997	0.907774	1.25868	0.0233059	0.00827119
1.26028	0.132255	0.399226	1.26028	0.0681794	0.261938	1.26028	0.795194	0.892217	1.26028	0.0232928	0.00820402
1.26188	0.13157	0.398688	1.26188	0.0683051	0.262518	1.26188	0.792729	0.879065	1.26188	0.0221636	0.00812005
1.26348	0.136422	0.39968	1.26348	0.0674253	0.261841	1.26348	0.788736	0.867434	1.26348	0.0224393	0.00819562
1.26509	0.141162	0.398387	1.26509	0.0673383	0.26303	1.26509	0.784484	0.855919	1.26509	0.0225837	0.00790172
1.26669	0.142177	0.398074	1.26669	0.0669225	0.26246	1.26669	0.783966	0.846391	1.26669	0.0227807	0.00805287
1.26829	0.137408	0.397089	1.26829	0.0669999	0.261938	1.26829	0.785448	0.838924	1.26829	0.023017	0.00831318
1.26989	0.132981	0.395755	1.26989	0.0665358	0.261483	1.26989	0.790648	0.831097	1.26989	0.0228726	0.00805287
1.27149	0.12951	0.396386	1.27149	0.0669032	0.261928	1.27149	0.804824	0.826859	1.27149	0.0221242	0.00801928
1.27309	0.127408	0.395099	1.27309	0.0666035	0.262643	1.27309	0.826001	0.820732	1.27309	0.0228726	0.00798569
1.27469	0.126434	0.394751	1.27469	0.0657044	0.261918	1.27469	0.850704	0.816484	1.27469	0.0218747	0.00802768
1.2763	0.12497	0.393783	1.2763	0.0649696	0.261986	1.2763	0.862998	0.8123	1.2763	0.0227807	0.00799409
1.2779	0.124115	0.391782	1.2779	0.0654723	0.261599	1.2779	0.850633	0.807395	1.2779	0.0223474	0.00800249
1.2795	0.124959	0.392024	1.2795	0.0652886	0.261812	1.2795	0.822845	0.803971	1.2795	0.0228857	0.00778416
1.2811	0.122922	0.391133	1.2811	0.0650083	0.262315	1.2811	0.79355	0.798579	1.2811	0.0221111	0.00778416
1.2827	0.117875	0.38873	1.2827	0.0647279	0.261599	1.2827	0.768345	0.794029	1.2827	0.0227282	0.00785134
1.2843	0.114977	0.387308	1.2843	0.0647762	0.261387	1.2843	0.748218	0.789538	1.2843	0.0216515	0.00783454
1.2859	0.112899	0.386883	1.2859	0.0644282	0.261725	1.2859	0.732581	0.786426	1.2859	0.0219272	0.00798569
1.28751	0.111223	0.386316	1.28751	0.0642832	0.260749	1.28751	0.715651	0.774599	1.28751	0.0210475	0.00790172
1.28911	0.109735	0.385619	1.28911	0.0633067	0.261126	1.28911	0.697304	0.760303	1.28911	0.0214546	0.00790172
1.29071	0.10983	0.38399	1.29071	0.0632777	0.260923	1.29071	0.682104	0.743835	1.29071	0.021704	0.00762461
1.29231	0.108271	0.381517	1.29231	0.063471	0.260255	1.29231	0.672221	0.728029	1.29231	0.0217303	0.0079689
1.29391	0.107309	0.38196	1.29391	0.0629393	0.260294	1.29391	0.662165	0.716402	1.29391	0.0218091	0.00773378
1.29551	0.106447	0.380785	1.29551	0.0628523	0.260159	1.29551	0.654468	0.706329	1.29551	0.0215333	0.0079689
1.29711	0.104954	0.378495	1.29711	0.0626396	0.259743	1.29711	0.64324	0.688842	1.29711	0.0211919	0.00770859
1.29871	0.104481	0.377296	1.29871	0.0620498	0.26013	1.29871	0.630511	0.67384	1.29871	0.0205617	0.00775057
1.30032	0.103596	0.377609	1.30032	0.0621272	0.260159	1.30032	0.61665	0.664488	1.30032	0.0211526	0.00768339
1.30192	0.104074	0.376122	1.30192	0.0617888	0.259076	1.30192	0.600439	0.654965	1.30192	0.0207455	0.00762461
1.30352	0.103118	0.374858	1.30352	0.0617114	0.258622	1.30352	0.584204	0.649154	1.30352	0.020798	0.00753225
1.30512	0.101129	0.373784	1.30512	0.0616534	0.258921	1.30512	0.566923	0.64386	1.30512	0.0198264	0.00749026
1.30672	0.100627	0.372196	1.30672	0.0609863	0.258544	1.30672	0.551834	0.639476	1.30672	0.0203254	0.00768339
1.30832	0.099954	0.372196	1.30832	0.0606963	0.25838	1.30832	0.536553	0.633538	1.30832	0.0211526	0.00761622
1.30992	0.0995585	0.37039	1.30992	0.0607253	0.258119	1.30992	0.522382	0.628414	1.30992	0.0204698	0.00754904
1.31153	0.0993282	0.37098	1.31153	0.0605223	0.257655	1.31153	0.510901	0.626495	1.31153	0.0207455	0.00757423
1.31313	0.0988265	0.370042	1.31313	0.0605803	0.2578	1.31313	0.499343	0.626436	1.31313	0.020588	0.00755744
1.31473	0.0981772	0.368837	1.31473	0.0601936	0.256988	1.31473	0.487319	0.626407	1.31473	0.020588	0.00750705
1.31633	0.0975987	0.366824	1.31633	0.0602226	0.257742	1.31633	0.476075	0.623572	1.31633	0.0203648	0.00748186
1.31793	0.097274	0.367161	1.31793	0.0601355	0.256804	1.31793	0.466669	0.61949	1.31793	0.0203648	0.00762461
1.31953	0.0976695	0.365821	1.31953	0.0599809	0.257374	1.31953	0.457004	0.615087	1.31953	0.0198527	0.00733071
1.32113	0.0973036	0.365178	1.32113	0.0595071	0.256524	1.32113	0.446055	0.612827	1.32113	0.0199183	0.00722995
1.32274	0.0975456	0.364481	1.32274	0.0592654	0.256272	1.32274	0.437973	0.616295	1.32274	0.0201284	0.0073811
1.32434	0.0969022	0.364145	1.32434	0.0589754	0.255808	1.32434	0.42948	0.614693	1.32434	0.0204173	0.0073643
1.32594	0.0977876	0.363855	1.32594	0.0589754	0.255876	1.32594	0.420322	0.617469	1.32594	0.0198396	0.00741468
1.32754	0.0971737	0.362639	1.32754	0.0586853	0.254977	1.32754	0.413488	0.621682	1.32754	0.0209819	0.00730552
1.32914	0.0966188	0.360998	1.32914	0.058434	0.25518	1.32914	0.404655	0.625759	1.32914	0.0204961	0.00721315
1.33074	0.0977049	0.361594	1.33074	0.0584436	0.254996	1.33074	0.396948	0.630284	1.33074	0.0204567	0.00716277
1.33234	0.0986317	0.360255	1.33234	0.0578635	0.253816	1.33234	0.389931	0.637469	1.33234	0.0200365	0.00723834
1.33395	0.0988383	0.361288	1.33395	0.0578635	0.254165	1.33395	0.383609	0.648803	1.33395	0.0197082	0.00697803
1.33555	0.0996529	0.360048	1.33555	0.0581052	0.254039	1.33555	0.376953	0.656914	1.33555	0.0196951	0.00712078
1.33715	0.0992574	0.358377	1.33715	0.0578539	0.253613	1.33715	0.369966	0.666509	1.33715	0.0199052	0.00728033
1.33875	0.0979529	0.358448	1.33875	0.0578539	0.25341	1.33875	0.363355	0.675442	1.33875	0.0198133	0.00718796
1.34035	0.0963768	0.358265	1.34035	0.0574768	0.253536	1.34035	0.358297	0.686285	1.34035	0.0206799	0.00705361
1.34195	0.0947299	0.358737	1.34195	0.0572931	0.252589	1.34195	0.352701	0.698964	1.34195	0.0196557	0.00718796
1.34355	0.0939684	0.357138	1.34355	0.0569257	0.251293	1.34355	0.346745	0.713513	1.34355	0.0200365	0.00718796
1.34515	0.0928823	0.357817	1.34515	0.0571578	0.252366	1.34515	0.342787	0.729841	1.34515	0.0197608	0.00699483
1.34676	0.0908163	0.356441	1.34676	0.056771	0.251786	1.34676	0.337769	0.743888	1.34676	0.0194588	0.00714598
1.34836	0.0905447	0.35578	1.34836	0.056742	0.250761	1.34836	0.334472	0.756655	1.34836	0.0197739	0.00713758
1.34996	0.08901	0.354753	1.34996	0.0566454	0.251051	1.34996	0.330884	0.767902	1.34996	0.0189467	0.00696964
1.35156	0.0890867	0.354871	1.35156	0.0567517	0.25109	1.35156	0.329144	0.778287	1.35156	0.0199446	0.00711239
1.35316	0.0880891	0.352805	1.35316	0.056336	0.25023	1.35316	0.325192	0.785914	1.35316	0.0190386	0.0070872
1.35476	0.087428	0.351518	1.35476	0.0560073	0.249882	1.35476	0.323162	0.795091	1.35476	0.0194194	0.00696964
1.35636	0.0865071	0.35179	1.35636	0.0556012	0.24992	1.35636	0.321935	0.801248	1.35636	0.020391	0.0070788
1.35797	0.0860821	0.35068	1.35797	0.0556205	0.249969	1.35797	0.320818	0.805919	1.35797	0.0191568	0.00699483
1.35957	0.0835144	0.348986	1.35957	0.0557849	0.249717	1.35957	0.317485	0.810727	1.35957	0.0188154	0.00686887
1.36117	0.0844175	0.347906	1.36117	0.0556786	0.248257	1.36117	0.315892	0.812358	1.36117	0.0185003	0.00694444
1.36277	0.0842345	0.346719	1.36277	0.0553305	0.248605	1.36277	0.313695	0.8142	1.36277	0.019183	0.00696964
1.36437	0.0842699	0.346631	1.36437	0.0555142	0.248905	1.36437	0.311493	0.817799	1.36437	0.018973	0.00704521
1.36597	0.0829949	0.345102	1.36597	0.0550985	0.247755	1.36597	0.309276	0.820634	1.36597	0.0191568	0.007062
1.36757	0.0818497	0.344665	1.36757	0.0548954	0.247996	1.36757	0.307424	0.825695	1.36757	0.0187498	0.00699483
1.36918	0.0834494	0.344547	1.36918	0.0549244	0.2476	1.36918	0.306181	0.830274	1.36918	0.0190255	0.00719636
1.37078	0.0819324	0.342741	1.37078	0.0545571	0.247145	1.37078	0.304862	0.834083	1.37078	0.0180801	0.00701162
1.37238	0.0810351	0.342251	1.37238	0.0543154	0.246662	1.37238	0.302026	0.837278	1.37238	0.0174105	0.00686887
1.37398	0.0812653	0.342558	1.37398	0.0543154	0.246797	1.37398	0.300225	0.840556	1.37398	0.0182377	0.00685208
1.37558	0.081649	0.341294	1.37558	0.0539866	0.246179	1.37558	0.29648	0.840863	1.37558	0.0184084	0.00690246
1.37718	0.079465	0.341324	1.37718	0.054035	0.245541	1.37718	0.293254	0.841404	1.37718	0.0180932	0.00668413
1.37878	0.0794473	0.339766	1.37878	0.053948	0.245811	1.37878	0.289936	0.840386	1.37878	0.0168065	0.00681009
1.38038	0.080315	0.339795	1.38038	0.0536773	0.246082	1.38038	0.287155	0.840166	1.38038	0.0185134	0.00701162
1.38199	0.0814542	0.338803	1.38199	0.0535806	0.245347	1.38199	0.284309	0.837716	1.38199	0.0177913	0.00695284
1.38359	0.0800375	0.339205	1.38359	0.0531939	0.244535	1.38359	0.281803	0.83288	1.38359	0.0178832	0.00665054
1.38519	0.0794059	0.33793	1.38519	0.0529812	0.244719	1.38519	0.277855	0.827872	1.38519	0.0178963	0.00695284
1.38679	0.0790222	0.338054	1.38679	0.0529908	0.244603	1.38679	0.275795	0.820683	1.38679	0.0178569	0.00673452
1.38839	0.0787979	0.335752	1.38839	0.0527298	0.243394	1.38839	0.273406	0.814589	1.38839	0.0172135	0.00667574
1.38999	0.0793292	0.337168	1.38999	0.0526428	0.243066	1.38999	0.270549	0.809217	1.38999	0.01766	0.00659176
1.39159	0.0778535	0.336259	1.39159	0.0528941	0.243443	1.39159	0.267698	0.802451	1.39159	0.017463	0.00690246
1.3932	0.077641	0.33594	1.3932	0.0523431	0.242737	1.3932	0.264923	0.793971	1.3932	0.0174761	0.00658337
1.3948	0.0758642	0.334358	1.3948	0.0521884	0.242495	1.3948	0.260803	0.784283	1.3948	0.017765	0.00668413
1.3964	0.0754864	0.334465	1.3964	0.0523914	0.242592	1.3964	0.2575	0.773679	1.3964	0.0169509	0.00681849
1.398	0.0762715	0.334223	1.398	0.0515503	0.241915	1.398	0.254359	0.764794	1.398	0.0183033	0.00660016
1.3996	0.0746836	0.333373	1.3996	0.0521014	0.242099	1.3996	0.251478	0.755973	1.3996	0.01766	0.00663375
1.4012	0.0750378	0.333243	1.4012	0.0513182	0.241103	1.4012	0.247612	0.743406	1.4012	0.0177256	0.00654138
1.4028	0.0743767	0.332163	1.4028	0.0516373	0.240639	1.4028	0.243984	0.731083	1.4028	0.0171348	0.0067681
1.40441	0.0729895	0.330817	1.40441	0.051589	0.240407	1.40441	0.23922	0.719514	1.40441	0.0172398	0.00669253
1.40601	0.0725763	0.329235	1.40601	0.0512892	0.240658	1.40601	0.235486	0.70683	1.40601	0.0173186	0.00675131
1.40761	0.0728891	0.329919	1.40761	0.0510185	0.240397	1.40761	0.233705	0.695019	1.40761	0.017358	0.00658337
1.40921	0.0718797	0.328538	1.40921	0.0505448	0.239237	1.40921	0.229524	0.682247	1.40921	0.0171873	0.00655818
1.41081	0.0705693	0.327552	1.41081	0.0508252	0.239218	1.41081	0.225521	0.670138	1.41081	0.0167409	0.00654138
1.41241	0.0711714	0.327558	1.41241	0.0505738	0.239382	1.41241	0.221503	0.659066	1.41241	0.0163338	0.0064742
1.41401	0.0701856	0.326254	1.41401	0.0504094	0.239189	1.41401	0.217814	0.645218	1.41401	0.0167671	0.00657497
1.41562	0.0698904	0.325953	1.41562	0.0503514	0.237932	1.41562	0.214547	0.631507	1.41562	0.0167015	0.00644901
1.41722	0.0690463	0.323479	1.41722	0.0499744	0.23856	1.41722	0.20994	0.618808	1.41722	0.0171873	0.00660856
1.41882	0.0688869	0.323633	1.41882	0.0501387	0.237864	1.41882	0.205907	0.603124	1.41882	0.0166489	0.00645741
1.42042	0.0684383	0.323249	1.42042	0.049665	0.23681	1.42042	0.202386	0.590197	1.42042	0.0172398	0.00657497
1.42202	0.0683793	0.322387	1.42202	0.0499937	0.23769	1.42202	0.198839	0.578818	1.42202	0.0169378	0.00626428
1.42362	0.0681904	0.321921	1.42362	0.0493363	0.236907	1.42362	0.195085	0.56649	1.42362	0.0162419	0.00645741
1.42522	0.0667973	0.320245	1.42522	0.0495587	0.23652	1.42522	0.190453	0.552623	1.42522	0.0167802	0.00638184
1.42682	0.0671987	0.320552	1.42682	0.049578	0.236984	1.42682	0.18785	0.541351	1.42682	0.0172135	0.00652459
1.42843	0.0648494	0.319713	1.42843	0.0489206	0.236772	1.42843	0.183826	0.530533	1.42843	0.0166227	0.0064742
1.43003	0.0640938	0.319583	1.43003	0.0491526	0.236308	1.43003	0.180326	0.520334	1.43003	0.0171348	0.00633985
1.43163	0.0653393	0.318928	1.43163	0.0486112	0.234393	1.43163	0.177124	0.510889	1.43163	0.0158874	0.00654978
1.43323	0.0637927	0.318314	1.43323	0.0482341	0.235631	1.43323	0.173765	0.500874	1.43323	0.0163338	0.00617191
1.43483	0.0636452	0.318916	1.43483	0.0485338	0.23506	1.43483	0.169671	0.489038	1.43483	0.0164126	0.0062055
1.43643	0.0622698	0.317836	1.43643	0.0481374	0.23448	1.43643	0.165957	0.47764	1.43643	0.016255	0.00646581
1.43803	0.0627361	0.317098	1.43803	0.0478184	0.234345	1.43803	0.162644	0.467767	1.43803	0.0157561	0.00628947
1.43964	0.0623111	0.316768	1.43964	0.0481955	0.234828	1.43964	0.159463	0.456763	1.43964	0.0158611	0.00636504
1.44124	0.0610656	0.316868	1.44124	0.047393	0.233852	1.44124	0.155353	0.445746	1.44124	0.0164257	0.00626428
1.44284	0.0610007	0.316703	1.44284	0.0475767	0.233542	1.44284	0.152116	0.435746	1.44284	0.0167277	0.00638184
1.44444	0.0597492	0.31518	1.44444	0.0477024	0.232895	1.44444	0.148753	0.42501	1.44444	0.0158874	0.0061887
1.44604	0.0609062	0.315853	1.44604	0.047683	0.232808	1.44604	0.146028	0.417455	1.44604	0.0165176	0.00633145
1.44764	0.0596843	0.31469	1.44764	0.0471223	0.231483	1.44764	0.142664	0.407451	1.44764	0.0163076	0.00617191
1.44924	0.0587221	0.314106	1.44924	0.047277	0.232131	1.44924	0.139377	0.397767	1.44924	0.0164651	0.00623069
1.45085	0.0569513	0.313822	1.45085	0.0471416	0.23187	1.45085	0.136911	0.388181	1.45085	0.0163601	0.00628947
1.45245	0.0569985	0.312087	1.45245	0.0464165	0.231396	1.45245	0.134262	0.38049	1.45245	0.0166621	0.00628107
1.45405	0.0557176	0.313232	1.45405	0.0465422	0.231764	1.45405	0.130823	0.372205	1.45405	0.0150339	0.00623908
1.45565	0.0542418	0.311815	1.45565	0.0463198	0.231193	1.45565	0.128113	0.36408	1.45565	0.0156117	0.00609633
1.45725	0.0550328	0.311254	1.45725	0.0460975	0.23098	1.45725	0.125409	0.357348	1.45725	0.0162419	0.00624748
1.45885	0.0542477	0.309525	1.45885	0.0463005	0.231145	1.45885	0.123111	0.3486	1.45885	0.0161894	0.00597037
1.46045	0.0540293	0.308598	1.46045	0.0457591	0.229849	1.46045	0.120092	0.341201	1.46045	0.0158611	0.00604595
1.46205	0.0531262	0.308108	1.46205	0.0459911	0.229588	1.46205	0.117068	0.334519	1.46205	0.0161237	0.00603755
1.46366	0.0534745	0.307465	1.46366	0.0452177	0.230023	1.46366	0.114694	0.328245	1.46366	0.015953	0.0058948
1.46526	0.0530731	0.306066	1.46526	0.0459041	0.229066	1.46526	0.11275	0.321659	1.46526	0.0160712	0.00625588
1.46686	0.0537696	0.306662	1.46686	0.0454207	0.229105	1.46686	0.111096	0.316136	1.46686	0.0168984	0.00579403
1.46846	0.053079	0.305009	1.46846	0.0456914	0.228969	1.46846	0.108225	0.310398	1.46846	0.0156511	0.00608793
1.47006	0.0512668	0.304165	1.47006	0.045121	0.228003	1.47006	0.106342	0.305434	1.47006	0.015848	0.00594518
1.47166	0.051739	0.302748	1.47166	0.0452757	0.228631	1.47166	0.103623	0.300763	1.47166	0.0153359	0.00612992
1.47326	0.0514793	0.302636	1.47326	0.045121	0.228167	1.47326	0.101908	0.295094	1.47326	0.0156642	0.00597877
1.47487	0.0507473	0.301491	1.47487	0.0451307	0.228061	1.47487	0.100026	0.290213	1.47487	0.0156904	0.00586961
1.47647	0.0509657	0.301745	1.47647	0.0452177	0.228099	1.47647	0.0984125	0.286701	1.47647	0.0153885	0.00601236
1.47807	0.0498087	0.302377	1.47807	0.0446279	0.227258	1.47807	0.0961547	0.281893	1.47807	0.0150471	0.00599557
1.47967	0.0497674	0.302371	1.47967	0.0442315	0.226939	1.47967	0.0936991	0.276136	1.47967	0.0158086	0.00602915
1.48127	0.0495018	0.300836	1.48127	0.0442412	0.227007	1.48127	0.0925322	0.271621	1.48127	0.0149552	0.00601236
1.48287	0.049307	0.301721	1.48287	0.0440672	0.226659	1.48287	0.0903201	0.266467	1.48287	0.0145613	0.00609633
1.48447	0.0493778	0.30122	1.48447	0.0436128	0.225721	1.48447	0.0882856	0.261182	1.48447	0.0152965	0.00598717
1.48608	0.0506233	0.301692	1.48608	0.0439705	0.226852	1.48608	0.0867939	0.258367	1.48608	0.014837	0.00599557
1.48768	0.0491712	0.302117	1.48768	0.0433711	0.225711	1.48768	0.084592	0.253496	1.48768	0.0155985	0.00591159
1.48928	0.0487344	0.303132	1.48928	0.0430424	0.225827	1.48928	0.0834758	0.249575	1.48928	0.0151521	0.00602076
1.49088	0.048392	0.303675	1.49088	0.0431874	0.225499	1.49088	0.0813855	0.245376	1.49088	0.0150733	0.00596198
1.49248	0.0485219	0.303244	1.49248	0.0431197	0.225238	1.49248	0.0804012	0.241806	1.49248	0.0155066	0.00591159
1.49408	0.0482327	0.302731	1.49408	0.0429553	0.224561	1.49408	0.0788741	0.237485	1.49408	0.0146532	0.00580243
1.49568	0.0479788	0.305428	1.49568	0.042704	0.224435	1.49568	0.0778695	0.23299	1.49568	0.0141017	0.00572686
1.49729	0.0474653	0.304537	1.49729	0.0427233	0.224435	1.49729	0.075972	0.22938	1.49729	0.0150865	0.00592839
1.49889	0.0476483	0.30616	1.49889	0.0425976	0.224126	1.49889	0.0741861	0.224923	1.49889	0.0146794	0.00586121
1.50049	0.0472646	0.304561	1.50049	0.0424526	0.223314	1.50049	0.0731054	0.220618	1.50049	0.0147845	0.00587801
1.50209	0.0489292	0.306166	1.50209	0.0424719	0.224232	1.50209	0.071903	0.216555	1.50209	0.0151784	0.00582762
1.50369	0.0492066	0.305121	1.50369	0.0423753	0.222859	1.50369	0.0703504	0.211913	1.50369	0.0148764	0.00596198
1.50529	0.04779	0.30668	1.50529	0.0420659	0.223091	1.50529	0.0691683	0.208557	1.50529	0.0147451	0.00594518
1.50689	0.0478667	0.305659	1.50689	0.0417952	0.222521	1.50689	0.0678339	0.203716	1.50689	0.0148107	0.0056093
1.50849	0.047359	0.30652	1.50849	0.0420079	0.222482	1.50849	0.0664641	0.19922	1.50849	0.0149814	0.00574365
1.5101	0.0480438	0.306249	1.5101	0.0417952	0.222569	1.5101	0.0657791	0.195844	1.5101	0.0143118	0.00586961
1.5117	0.0465621	0.306414	1.5117	0.0415631	0.222173	1.5117	0.0645615	0.192995	1.5117	0.0143512	0.00572686
1.5133	0.0465562	0.30606	1.5133	0.0415728	0.221902	1.5133	0.0639323	0.18959	1.5133	0.0145219	0.00563449
1.5149	0.0473886	0.306461	1.5149	0.0414278	0.221873	1.5149	0.0624255	0.188226	1.5149	0.0150602	0.00571006
1.5165	0.0462493	0.306467	1.5165	0.0413794	0.220858	1.5165	0.0611317	0.186141	1.5165	0.0152965	0.00567647
1.5181	0.0461253	0.305576	1.5181	0.0417758	0.220674	1.5181	0.0597618	0.181368	1.5181	0.0142593	0.00575205
1.5197	0.0468337	0.306491	1.5197	0.0409444	0.220761	1.5197	0.0590871	0.178548	1.5197	0.0150733	0.0056009
1.52131	0.0457003	0.306473	1.52131	0.0411571	0.220916	1.52131	0.0582601	0.173643	1.52131	0.0141542	0.00561769
1.52291	0.0458951	0.306107	1.52291	0.040606	0.220278	1.52291	0.0565959	0.16959	1.52291	0.0142199	0.00569327
1.52451	0.0459837	0.307052	1.52451	0.040693	0.220336	1.52451	0.0555609	0.165036	1.52451	0.0147976	0.00576045
1.52611	0.046875	0.30691	1.52611	0.040403	0.219253	1.52611	0.0546223	0.159722	1.52611	0.0139835	0.00578564
1.52771	0.0463496	0.305824	1.52771	0.0404223	0.21963	1.52771	0.053775	0.155411	1.52771	0.0142724	0.00567647
1.52931	0.0463024	0.307046	1.52931	0.0400066	0.21818	1.52931	0.0528313	0.15071	1.52931	0.0136553	0.00555891
1.53091	0.046509	0.306839	1.53091	0.040316	0.219069	1.53091	0.0520043	0.145664	1.53091	0.0143118	0.00566808
1.53252	0.044502	0.30596	1.53252	0.0401516	0.218731	1.53252	0.0505786	0.141246	1.53252	0.0142461	0.00544975
1.53412	0.0452517	0.306692	1.53412	0.0398712	0.219147	1.53412	0.0495944	0.13583	1.53412	0.0143249	0.0056009
1.53572	0.0442895	0.305493	1.53572	0.0397842	0.217648	1.53572	0.0493407	0.130915	1.53572	0.0131432	0.00567647
1.53732	0.0450038	0.305942	1.53732	0.0397552	0.218325	1.53732	0.0482448	0.125216	1.53732	0.0134977	0.00563449
1.53892	0.0446614	0.305003	1.53892	0.0398229	0.2173	1.53892	0.047504	0.120267	1.53892	0.0141017	0.00539937
1.54052	0.0438763	0.304803	1.54052	0.0393685	0.217387	1.54052	0.046743	0.114033	1.54052	0.01443	0.0056009
1.54212	0.0438232	0.306137	1.54212	0.0393298	0.216991	1.54212	0.0460581	0.108977	1.54212	0.0137735	0.00567647
1.54373	0.043652	0.305334	1.54373	0.0390204	0.216904	1.54373	0.0454188	0.103682	1.54373	0.0131826	0.00539937
1.54533	0.0433214	0.304732	1.54533	0.0393395	0.216556	1.54533	0.0438714	0.0994881	1.54533	0.0136684	0.00561769
1.54693	0.042743	0.304543	1.54693	0.0392138	0.21643	1.54693	0.0431357	0.0954696	1.54693	0.0137472	0.00567647
1.54853	0.0412318	0.304744	1.54853	0.0387691	0.216275	1.54853	0.0419028	0.0915047	1.54853	0.0129725	0.00572686
1.55013	0.0432565	0.304832	1.55013	0.0389431	0.216826	1.55013	0.0419535	0.089756	1.55013	0.0135634	0.00565128
1.55173	0.0435399	0.305529	1.55173	0.0386144	0.216643	1.55173	0.0411012	0.0874813	1.55173	0.0135502	0.00558411
1.55333	0.0423357	0.303953	1.55333	0.0384113	0.215637	1.55333	0.0400459	0.0853284	1.55333	0.0138391	0.00558411
1.55493	0.0431503	0.304271	1.55493	0.038421	0.215908	1.55493	0.0396653	0.0837064	1.55493	0.0136815	0.00555052
1.55654	0.0420641	0.303905	1.55654	0.0388464	0.215154	1.55654	0.0390058	0.0818603	1.55654	0.0134189	0.00544975
1.55814	0.0428138	0.303882	1.55814	0.0380246	0.214825	1.55814	0.0385492	0.0804623	1.55814	0.0129988	0.00554212
1.55974	0.0422235	0.303899	1.55974	0.0378313	0.214197	1.55974	0.0373924	0.0789426	1.55974	0.0133927	0.00541616
1.56134	0.0423652	0.302235	1.56134	0.0377152	0.214342	1.56134	0.0365197	0.0776275	1.56134	0.0137866	0.00553372
1.56294	0.042194	0.302961	1.56294	0.0379956	0.21409	1.56294	0.036058	0.0762344	1.56294	0.0136553	0.00536578
1.56454	0.0419048	0.303103	1.56454	0.0378216	0.213385	1.56454	0.035642	0.0749047	1.56454	0.0136947	0.00549174
1.56614	0.0409839	0.302123	1.56614	0.0377829	0.213433	1.56614	0.034749	0.07357	1.56614	0.0132745	0.00539937
1.56775	0.0409131	0.300907	1.56775	0.0377249	0.213327	1.56775	0.034267	0.0723426	1.56775	0.0135109	0.005307
1.56935	0.0405884	0.300169	1.56935	0.0371642	0.213094	1.56935	0.0338053	0.0713927	1.56935	0.0134058	0.00554212
1.57095	0.0408127	0.302459	1.57095	0.0376766	0.213317	1.57095	0.0330646	0.0705549	1.57095	0.0138785	0.00553372
1.57255	0.0403641	0.301037	1.57255	0.0372608	0.212292	1.57255	0.0327247	0.0693323	1.57255	0.0138654	0.00534059
1.57415	0.0409603	0.300104	1.57415	0.0365841	0.212311	1.57415	0.0321361	0.0683971	1.57415	0.0134977	0.00539937
1.57575	0.0401221	0.299732	1.57575	0.0369225	0.211905	1.57575	0.0314715	0.0665413	1.57575	0.013222	0.00539097
1.57735	0.0406769	0.299579	1.57735	0.0367484	0.211451	1.57735	0.0308525	0.0656987	1.57735	0.0129856	0.00537418
1.57896	0.0398801	0.300635	1.57896	0.0364874	0.211683	1.57896	0.0310758	0.064705	1.57896	0.0130644	0.00525662
1.58056	0.0393016	0.299685	1.58056	0.0363617	0.210716	1.58056	0.0307866	0.0638136	1.58056	0.0133796	0.00543296
1.58216	0.0394846	0.298705	1.58216	0.0362844	0.211142	1.58216	0.0298175	0.0629076	1.58216	0.0132614	0.00528181
1.58376	0.0393252	0.299024	1.58376	0.036062	0.211093	1.58376	0.0298429	0.0614561	1.58376	0.0124867	0.00538257
1.58536	0.0389297	0.299933	1.58536	0.035801	0.211229	1.58536	0.0290463	0.0605745	1.58536	0.0124867	0.00522303
1.58696	0.0396498	0.298788	1.58696	0.0359943	0.210784	1.58696	0.0286252	0.0596685	1.58696	0.0133139	0.00529021
1.58856	0.0403818	0.298976	1.58856	0.0359943	0.210397	1.58856	0.0285745	0.0591911	1.58856	0.0126837	0.005307
1.59016	0.0388234	0.298988	1.59016	0.0357719	0.210755	1.59016	0.0280925	0.0580173	1.59016	0.0126574	0.00533219
1.59177	0.0390655	0.298516	1.59177	0.035917	0.209972	1.59177	0.0277576	0.0571405	1.59177	0.0121059	0.00520623
1.59337	0.0384693	0.298404	1.59337	0.0355496	0.210049	1.59337	0.0278439	0.0563952	1.59337	0.0114888	0.00508028
1.59497	0.0381387	0.297908	1.59497	0.0354626	0.20972	1.59497	0.027509	0.0553139	1.59497	0.0124342	0.00537418
1.59657	0.0387939	0.297324	1.59657	0.0352112	0.209488	1.59657	0.0269814	0.0545005	1.59657	0.0126574	0.00506348
1.59817	0.0378731	0.29717	1.59817	0.0351629	0.209053	1.59817	0.0270828	0.0535993	1.59817	0.0131826	0.00548334
1.59977	0.0386641	0.296143	1.59977	0.0353756	0.208705	1.59977	0.0264842	0.0527518	1.59977	0.0130382	0.0052986
1.60137	0.037696	0.294762	1.60137	0.0347858	0.208899	1.60137	0.0262051	0.0511834	1.60137	0.0119221	0.005307
1.60298	0.0380265	0.296084	1.60298	0.0352499	0.208502	1.60298	0.0264689	0.0506719	1.60298	0.0133139	0.00537418
1.60458	0.0392484	0.29658	1.60458	0.0347085	0.208608	1.60458	0.0262914	0.0495029	1.60458	0.0128412	0.00539937
1.60618	0.0385637	0.296137	1.60618	0.0342927	0.208376	1.60618	0.0256318	0.0493178	1.60618	0.0121716	0.00525662
1.60778	0.0386818	0.295659	1.60778	0.0340317	0.207593	1.60778	0.02551	0.0480611	1.60778	0.0131301	0.00519784
1.60938	0.0376133	0.295411	1.60938	0.034167	0.207903	1.60938	0.0250737	0.0472672	1.60938	0.013524	0.00516425
1.61098	0.0386463	0.294927	1.61098	0.034022	0.207932	1.61098	0.0250534	0.0460884	1.61098	0.0125786	0.00538257
1.61258	0.0375897	0.294425	1.61258	0.0334033	0.207245	1.61258	0.0249215	0.0451045	1.61258	0.0126311	0.00521463
1.61419	0.0384693	0.295506	1.61419	0.033993	0.207062	1.61419	0.025028	0.0442716	1.61419	0.012513	0.00518104
1.61579	0.0377196	0.293953	1.61579	0.0336643	0.207139	1.61579	0.0242467	0.0426934	1.61579	0.0125917	0.00521463
1.61739	0.0365213	0.293676	1.61739	0.0339253	0.206598	1.61739	0.0242366	0.0421089	1.61739	0.0128018	0.00503829
1.61899	0.0375602	0.293398	1.61899	0.0336063	0.206414	1.61899	0.0240793	0.0417533	1.61899	0.0131038	0.00521463
1.62059	0.0371411	0.294036	1.62059	0.0331809	0.205621	1.62059	0.0239118	0.0406428	1.62059	0.0126574	0.00518944
1.62219	0.0373182	0.294053	1.62219	0.0328619	0.205834	1.62219	0.0238256	0.0401703	1.62219	0.0131563	0.00522303
1.62379	0.0362852	0.292985	1.62379	0.0332099	0.205437	1.62379	0.0238763	0.0396004	1.62379	0.013025	0.00506348
1.6254	0.0359251	0.292678	1.6254	0.0323398	0.205254	1.6254	0.0237647	0.03905	1.6254	0.0123685	0.00510547
1.627	0.0360196	0.293587	1.627	0.0329972	0.204828	1.627	0.023719	0.0388746	1.627	0.0125392	0.00516425
1.6286	0.0362202	0.291728	1.6286	0.0330455	0.204596	1.6286	0.0231609	0.0374669	1.6286	0.0122504	0.00492073
1.6302	0.0371647	0.291332	1.6302	0.0330649	0.204877	1.6302	0.0237596	0.0377884	1.6302	0.0129594	0.00505509
1.6318	0.0360077	0.289426	1.6318	0.0324945	0.204915	1.6318	0.0232675	0.0372916	1.6318	0.0119221	0.00492913
1.6334	0.0359487	0.289809	1.6334	0.0325235	0.204403	1.6334	0.0230646	0.0368727	1.6334	0.0113575	0.00515585
1.635	0.035447	0.290181	1.635	0.031924	0.204345	1.635	0.0227398	0.0366632	1.635	0.0125786	0.00508867
1.6366	0.0352817	0.289626	1.6366	0.0318177	0.203668	1.6366	0.022339	0.0363953	1.6366	0.01141	0.00516425
1.63821	0.0348272	0.289184	1.63821	0.0317887	0.203726	1.63821	0.0225572	0.0361469	1.63821	0.0114626	0.00521463
1.63981	0.035807	0.288717	1.63981	0.0321464	0.203523	1.63981	0.0225572	0.0358644	1.63981	0.0121847	0.00508867
1.64141	0.0348685	0.289065	1.64141	0.0320111	0.203436	1.64141	0.0220143	0.0354699	1.64141	0.0122372	0.00488714
1.64301	0.0350102	0.288941	1.64301	0.031866	0.203484	1.64301	0.0219585	0.035728	1.64301	0.0118433	0.00499631
1.64461	0.0350338	0.287979	1.64461	0.031576	0.203223	1.64461	0.0217251	0.035353	1.64461	0.0111868	0.00511387
1.64621	0.0347917	0.28818	1.64621	0.031431	0.202711	1.64621	0.0218773	0.0350315	1.64621	0.0123029	0.0050215
1.64781	0.0338945	0.287241	1.64781	0.0310829	0.202576	1.64781	0.0213548	0.0345298	1.64781	0.0115807	0.00487035
1.64942	0.0340126	0.2872	1.64942	0.0308316	0.20246	1.64942	0.0213497	0.0350023	1.64942	0.0119615	0.00497111
1.65102	0.0340362	0.287082	1.65102	0.0309379	0.201647	1.65102	0.0212127	0.0345882	1.65102	0.0115545	0.00502989
1.65262	0.0347445	0.287389	1.65262	0.0309089	0.201715	1.65262	0.0214207	0.0342132	1.65262	0.0120272	0.00479477
1.65422	0.034839	0.286628	1.65422	0.0304448	0.201589	1.65422	0.0212939	0.0338917	1.65422	0.0125261	0.00492073
1.65582	0.0341896	0.28488	1.65582	0.0304835	0.201135	1.65582	0.0209539	0.0334533	1.65582	0.0121716	0.00478638
1.65742	0.0341011	0.286462	1.65742	0.0301064	0.201251	1.65742	0.020822	0.0337017	1.65742	0.0119878	0.00494592
1.65902	0.0336643	0.284178	1.65902	0.0300968	0.201309	1.65902	0.0209945	0.0332146	1.65902	0.0118827	0.00510547
1.66063	0.0334282	0.284349	1.66063	0.0302128	0.200642	1.66063	0.0207764	0.0329857	1.66063	0.0115939	0.00481997
1.66223	0.0337705	0.284585	1.66223	0.0298937	0.200613	1.66223	0.0206191	0.0326204	1.66223	0.0112393	0.00481997
1.66383	0.0332275	0.284727	1.66383	0.0299808	0.2004	1.66383	0.0207814	0.0324158	1.66383	0.0108848	0.00492073
1.66543	0.0323007	0.283458	1.66543	0.0293717	0.200246	1.66543	0.0204567	0.0324304	1.66543	0.0110687	0.00495432
1.66703	0.0326785	0.282879	1.66703	0.0297004	0.199917	1.66703	0.0204161	0.0324158	1.66703	0.0116595	0.00497951
1.66863	0.0324896	0.28249	1.66863	0.029536	0.200246	1.66863	0.0202639	0.0317339	1.66863	0.0113706	0.00482836
1.67023	0.0314094	0.282313	1.67023	0.0294393	0.200313	1.67023	0.0201929	0.0317047	1.67023	0.0108454	0.00484516
1.67184	0.0319406	0.282732	1.67184	0.0292363	0.199462	1.67184	0.0202233	0.0315147	1.67184	0.0113313	0.00485355
1.67344	0.0322653	0.281215	1.67344	0.0294684	0.199114	1.67344	0.0199088	0.0320505	1.67344	0.01141	0.0050215
1.67504	0.0313208	0.281445	1.67504	0.029043	0.198863	1.67504	0.0197058	0.0313101	1.67504	0.0104253	0.0050131
1.67664	0.0317399	0.281935	1.67664	0.0282888	0.199656	1.67664	0.0200762	0.0309107	1.67664	0.0112787	0.00464362
1.67824	0.0315924	0.281427	1.67824	0.0291106	0.199172	1.67824	0.0198175	0.0307256	1.67824	0.011003	0.00476958
1.67984	0.0316337	0.281734	1.67984	0.0288883	0.199143	1.67984	0.0194674	0.0307743	1.67984	0.0115151	0.00481997
1.68144	0.032342	0.281268	1.68144	0.0281535	0.198119	1.68144	0.0191985	0.0308328	1.68144	0.0115151	0.00467721
1.68304	0.0314507	0.281994	1.68304	0.0284725	0.198128	1.68304	0.019234	0.0302385	1.68304	0.0114494	0.00473599
1.68465	0.0309903	0.280412	1.68465	0.0288206	0.198061	1.68465	0.0197413	0.0305697	1.68465	0.0110687	0.00466882
1.68625	0.0312441	0.280471	1.68625	0.0283469	0.197519	1.68625	0.0194166	0.0298489	1.68625	0.0114232	0.00454286
1.68785	0.0316927	0.280128	1.68785	0.0279505	0.197838	1.68785	0.019234	0.0296443	1.68785	0.0111606	0.00477798
1.68945	0.0303232	0.278334	1.68945	0.0282405	0.197742	1.68945	0.0188332	0.0297953	1.68945	0.0103728	0.00478638
1.69105	0.0308132	0.279084	1.69105	0.0276121	0.197084	1.69105	0.0186252	0.0296686	1.69105	0.0107535	0.00476958
1.69265	0.0307955	0.278541	1.69265	0.0276314	0.197577	1.69265	0.0189194	0.0290354	1.69265	0.0107141	0.00461004
1.69425	0.0302347	0.277525	1.69425	0.027148	0.19663	1.69425	0.019031	0.028636	1.69425	0.0106748	0.00476958
1.69586	0.0306184	0.278647	1.69586	0.0275637	0.196291	1.69586	0.0188281	0.0285629	1.69586	0.0100051	0.00479477
1.69746	0.0298156	0.278027	1.69746	0.0269643	0.196233	1.69746	0.018818	0.0290208	1.69746	0.0107141	0.00484516
1.69906	0.0307601	0.276799	1.69906	0.027148	0.195963	1.69906	0.0189702	0.028636	1.69906	0.0105566	0.00481157
1.70066	0.0300458	0.277395	1.70066	0.0269643	0.196137	1.70066	0.0185338	0.0281879	1.70066	0.0107141	0.0047276
1.70226	0.0298628	0.276238	1.70226	0.0270417	0.196214	1.70226	0.0187571	0.02773	1.70226	0.0106485	0.00467721
1.70386	0.0291131	0.277425	1.70386	0.0265679	0.19605	1.70386	0.0185998	0.0278956	1.70386	0.0106879	0.00468561
1.70546	0.0288121	0.27648	1.70546	0.0262489	0.195537	1.70546	0.0180975	0.0272186	1.70546	0.0101758	0.00480317
1.70707	0.0290836	0.275808	1.70707	0.0262875	0.195054	1.70707	0.0183207	0.0275741	1.70707	0.0102809	0.00461004
1.70867	0.0298097	0.276138	1.70867	0.0263842	0.195034	1.70867	0.0185135	0.0273209	1.70867	0.0107535	0.00451767
1.71027	0.0290128	0.274639	1.71027	0.0263552	0.195402	1.71027	0.0182446	0.0272283	1.71027	0.0108323	0.00463523
1.71187	0.0282985	0.274845	1.71187	0.0261232	0.19516	1.71187	0.0176561	0.0263175	1.71187	0.00987382	0.00475279
1.71347	0.0292076	0.273877	1.71347	0.0259105	0.194445	1.71347	0.017859	0.0263418	1.71347	0.0102152	0.00474439
1.71507	0.0285819	0.273145	1.71507	0.0258622	0.194609	1.71507	0.0176713	0.025957	1.71507	0.0100445	0.00455126
1.71667	0.0284284	0.27344	1.71667	0.0257171	0.193652	1.71667	0.0178185	0.0264149	1.71667	0.00974252	0.00465202
1.71827	0.0279503	0.272968	1.71827	0.0257075	0.193952	1.71827	0.0176358	0.026069	1.71827	0.0105828	0.00461004
1.71988	0.0276374	0.27298	1.71988	0.0257268	0.193497	1.71988	0.0180721	0.0259862	1.71988	0.0101627	0.00459324
1.72148	0.0277614	0.273039	1.72148	0.0256978	0.193381	1.72148	0.0176409	0.0261811	1.72148	0.00986069	0.00458484
1.72308	0.0280978	0.273641	1.72308	0.0254851	0.193459	1.72308	0.0172147	0.025241	1.72308	0.0104384	0.00457645
1.72468	0.0273246	0.271374	1.72468	0.0252434	0.193507	1.72468	0.0176815	0.024939	1.72468	0.00990008	0.00429934
1.72628	0.0267815	0.271475	1.72628	0.0251757	0.192927	1.72628	0.0171335	0.0245152	1.72628	0.00932236	0.00454286
1.72788	0.0275548	0.271516	1.72788	0.0248567	0.19254	1.72788	0.017235	0.0251777	1.72788	0.0106222	0.00465202
1.72948	0.0270944	0.271085	1.72948	0.0250114	0.192801	1.72948	0.0169458	0.0246857	1.72948	0.0095587	0.00466882
1.73109	0.0273187	0.270507	1.73109	0.024673	0.192579	1.73109	0.0174024	0.0245347	1.73109	0.0107273	0.00451767
1.73269	0.0265159	0.270406	1.73269	0.0250017	0.192453	1.73269	0.0171183	0.0240768	1.73269	0.0102021	0.00444209
1.73429	0.0265808	0.26994	1.73429	0.024876	0.191718	1.73429	0.0169204	0.0242522	1.73429	0.0101627	0.0044253
1.73589	0.0261853	0.27007	1.73589	0.0244409	0.191506	1.73589	0.0167429	0.0238382	1.73589	0.00984756	0.00451767
1.73749	0.0263329	0.268317	1.73749	0.0244796	0.191834	1.73749	0.0166008	0.0240574	1.73749	0.00992634	0.00450087
1.73909	0.0268582	0.268689	1.73909	0.0239962	0.190703	1.73909	0.0165704	0.0237651	1.73909	0.0103071	0.00446728
1.74069	0.0266044	0.268665	1.74069	0.0237738	0.191013	1.74069	0.0165704	0.0236774	1.74069	0.0105828	0.00436652
1.7423	0.0265572	0.26785	1.7423	0.0243249	0.191361	1.7423	0.0167987	0.023166	1.7423	0.0105566	0.00451767
1.7439	0.0267579	0.267856	1.7439	0.0235031	0.191254	1.7439	0.0167226	0.0233998	1.7439	0.0101758	0.00459324
1.7455	0.0269586	0.26726	1.7455	0.0239865	0.191071	1.7455	0.0162812	0.0234388	1.7455	0.00986069	0.00458484
1.7471	0.0266516	0.267467	1.7471	0.0238125	0.19051	1.7471	0.0161695	0.0227958	1.7471	0.00993947	0.00434133
1.7487	0.0272124	0.266316	1.7487	0.0238512	0.189572	1.7487	0.0157839	0.0226351	1.7487	0.010097	0.00446728
1.7503	0.0250578	0.267059	1.7503	0.0236482	0.189794	1.7503	0.015926	0.0221918	1.7503	0.00883654	0.00460164
1.7519	0.0247273	0.265241	1.7519	0.0236385	0.190104	1.7519	0.0158905	0.0222697	1.7519	0.00862646	0.00439171
1.75351	0.025294	0.265826	1.75351	0.0229617	0.189775	1.75351	0.0158905	0.0221334	1.75351	0.00930923	0.00450087
1.75511	0.024987	0.266723	1.75511	0.0231648	0.189698	1.75511	0.0160427	0.0227227	1.75511	0.00933549	0.0044085
1.75671	0.0262738	0.265389	1.75671	0.0233581	0.188973	1.75671	0.0156267	0.0221626	1.75671	0.00937488	0.0044169
1.75831	0.0248571	0.265826	1.75831	0.0230777	0.188934	1.75831	0.0158499	0.0221967	1.75831	0.00933549	0.00438331
1.75991	0.0248335	0.264444	1.75991	0.0227877	0.188654	1.75991	0.015444	0.0211884	1.75991	0.00953244	0.00440011
1.76151	0.0239599	0.265129	1.76151	0.0224203	0.188354	1.76151	0.015652	0.0214466	1.76151	0.00905975	0.00450927
1.76311	0.0242787	0.26425	1.76311	0.0220529	0.188683	1.76311	0.0156673	0.0210325	1.76311	0.0088628	0.00429934
1.76471	0.0249988	0.263831	1.76471	0.0223913	0.187803	1.76471	0.015444	0.021617	1.76471	0.00974252	0.0044169
1.76632	0.0241724	0.263453	1.76632	0.0222366	0.187803	1.76632	0.0154186	0.0212809	1.76632	0.00944053	0.00419858
1.76792	0.0243849	0.262656	1.76792	0.0219562	0.187049	1.76792	0.0153831	0.0208474	1.76792	0.00938801	0.00446728
1.76952	0.023653	0.262184	1.76952	0.0217339	0.187145	1.76952	0.0155353	0.021091	1.76952	0.00936175	0.00434972
1.77112	0.0240071	0.262827	1.77112	0.0217919	0.187097	1.77112	0.0151193	0.0209741	1.77112	0.00976878	0.00437492
1.77272	0.0244853	0.261912	1.77272	0.0217242	0.186527	1.77272	0.0153781	0.0203506	1.77272	0.00951931	0.00417338
1.77432	0.024379	0.261369	1.77432	0.0218499	0.186865	1.77432	0.0150533	0.0203701	1.77432	0.0101627	0.00439171
1.77592	0.0238537	0.261493	1.77592	0.0216469	0.186449	1.77592	0.01482	0.0201947	1.77592	0.00945366	0.00424896
1.77753	0.02383	0.261139	1.77753	0.0214245	0.186053	1.77753	0.0146525	0.0201412	1.77753	0.00947992	0.00424056
1.77913	0.0231807	0.260867	1.77913	0.0214245	0.186739	1.77913	0.0148403	0.0206623	1.77913	0.00933549	0.00415659
1.78073	0.0240248	0.260448	1.78073	0.0211345	0.186246	1.78073	0.0148859	0.0199122	1.78073	0.0094274	0.0041314
1.78233	0.0231925	0.260731	1.78233	0.0209121	0.185859	1.78233	0.0147439	0.0198197	1.78233	0.00882341	0.00425736
1.78393	0.0227557	0.260448	1.78393	0.0211828	0.186043	1.78393	0.0147439	0.0198099	1.78393	0.00928297	0.00417338
1.78553	0.0231748	0.260224	1.78553	0.0208541	0.185347	1.78553	0.0149011	0.0195372	1.78553	0.00879715	0.00422377
1.78713	0.0230863	0.259952	1.78713	0.0209411	0.184999	1.78713	0.0141807	0.0194154	1.78713	0.00961122	0.00419018
1.78874	0.0229623	0.259397	1.78874	0.0209894	0.185144	1.78874	0.0139625	0.0194787	1.78874	0.00903349	0.00425736
1.79034	0.0219588	0.259067	1.79034	0.0203513	0.185289	1.79034	0.0141198	0.0189478	1.79034	0.0087315	0.00435812
1.79194	0.022006	0.259392	1.79194	0.0207767	0.184496	1.79194	0.0142162	0.0191572	1.79194	0.00909915	0.00435812
1.79354	0.0218939	0.258713	1.79354	0.020303	0.18439	1.79354	0.0143126	0.0186653	1.79354	0.00863959	0.00429934
1.79514	0.0219175	0.258004	1.79514	0.020187	0.184303	1.79514	0.0138357	0.0185484	1.79514	0.00878402	0.004123
1.79674	0.022313	0.258075	1.79674	0.0200806	0.183887	1.79674	0.0142974	0.0186555	1.79674	0.0094274	0.00426575
1.79834	0.0217463	0.258612	1.79834	0.0200903	0.184032	1.79834	0.0138002	0.018524	1.79834	0.00857394	0.00425736
1.79995	0.0221359	0.257137	1.79995	0.0198776	0.183723	1.79995	0.0140894	0.0180223	1.79995	0.00934862	0.0041398
1.80155	0.0208019	0.257573	1.80155	0.0200323	0.183848	1.80155	0.014201	0.0179493	1.80155	0.00892845	0.00417338
1.80315	0.0215869	0.257993	1.80315	0.0198196	0.18323	1.80315	0.0136987	0.0179834	1.80315	0.00871837	0.00414819
1.80475	0.0207546	0.256664	1.80475	0.0197132	0.183539	1.80475	0.013653	0.0180808	1.80475	0.00921732	0.00436652
1.80635	0.0214571	0.256304	1.80635	0.0197422	0.183085	1.80635	0.013648	0.0179298	1.80635	0.00825882	0.00433293
1.80795	0.0215692	0.257125	1.80795	0.0199066	0.182882	1.80795	0.0136327	0.0179395	1.80795	0.00844264	0.00417338
1.80955	0.0214748	0.255324	1.80955	0.0197809	0.182611	1.80955	0.0134247	0.0175839	1.80955	0.00844264	0.00419018
1.81115	0.0212446	0.255171	1.81115	0.0194425	0.182592	1.81115	0.0134146	0.0177203	1.81115	0.00808813	0.00431614
1.81276	0.0214571	0.255625	1.81276	0.0193362	0.182708	1.81276	0.0131812	0.0174232	1.81276	0.00789118	0.00426575
1.81436	0.0207782	0.255324	1.81436	0.0190171	0.182205	1.81436	0.0133994	0.0176521	1.81436	0.00854768	0.00429094
1.81596	0.0206189	0.255513	1.81596	0.0192395	0.181731	1.81596	0.0130899	0.0169264	1.81596	0.00836386	0.00405582
1.81756	0.0195799	0.254581	1.81756	0.0189301	0.181925	1.81756	0.0133435	0.017165	1.81756	0.00828508	0.00425736
1.81916	0.0204949	0.2551	1.81916	0.0190075	0.181518	1.81916	0.0133588	0.0168971	1.81916	0.00815378	0.00399704
1.82076	0.0205244	0.254575	1.82076	0.0184274	0.181451	1.82076	0.0133233	0.0170092	1.82076	0.0074185	0.00399704
1.82236	0.0203001	0.253931	1.82236	0.0188625	0.180929	1.82236	0.0127449	0.0166341	1.82236	0.00787805	0.0041398
1.82397	0.0201348	0.253654	1.82397	0.0186884	0.181257	1.82397	0.0132015	0.0168874	1.82397	0.00852142	0.00403063
1.82557	0.019639	0.253506	1.82557	0.0187464	0.181267	1.82557	0.0129377	0.0163565	1.82557	0.00827195	0.00419858
1.82717	0.0193793	0.253613	1.82717	0.0183114	0.180484	1.82717	0.0129021	0.0160642	1.82717	0.00791744	0.00407262
1.82877	0.0200168	0.253064	1.82877	0.0184661	0.180658	1.82877	0.0131203	0.0164101	1.82877	0.00907289	0.00414819
1.83037	0.0202293	0.252745	1.83037	0.0184081	0.180078	1.83037	0.0129326	0.0163029	1.83037	0.00853455	0.00424056
1.83197	0.0190015	0.252178	1.83197	0.018205	0.179836	1.83197	0.0127195	0.0165123	1.83197	0.008075	0.0041398
1.83357	0.0192376	0.252768	1.83357	0.018002	0.179943	1.83357	0.0129072	0.015884	1.83357	0.0078124	0.00404743
1.83518	0.0191726	0.251848	1.83518	0.01806	0.179469	1.83518	0.0125622	0.0159571	1.83518	0.00841638	0.00393826
1.83678	0.0184171	0.250844	1.83678	0.0180793	0.179527	1.83678	0.012481	0.0158986	1.83678	0.00829821	0.00407262
1.83838	0.0184407	0.251753	1.83838	0.017944	0.179469	1.83838	0.0125267	0.0159765	1.83838	0.00743163	0.00403063
1.83998	0.0188008	0.250431	1.83998	0.0178666	0.179014	1.83998	0.0126282	0.015923	1.83998	0.00798309	0.00415659
1.84158	0.0196449	0.250702	1.84158	0.017741	0.178212	1.84158	0.0125368	0.0153336	1.84158	0.00796996	0.00423216
1.84318	0.0190369	0.251375	1.84318	0.0177216	0.178802	1.84318	0.0123643	0.0155966	1.84318	0.00806187	0.00414819
1.84478	0.0178032	0.249321	1.84478	0.0176346	0.178173	1.84478	0.012202	0.0150267	1.84478	0.00785179	0.00408941
1.84638	0.0184053	0.249764	1.84638	0.0177893	0.178492	1.84638	0.0122629	0.0152069	1.84638	0.00740536	0.00409781
1.84799	0.0190369	0.249209	1.84799	0.0175959	0.17769	1.84799	0.0124303	0.0149147	1.84799	0.00748415	0.00392987
1.84959	0.0185174	0.249115	1.84959	0.0176539	0.178173	1.84959	0.0122223	0.0149926	1.84959	0.008075	0.00394666
1.85119	0.0186237	0.248754	1.85119	0.0176153	0.177342	1.85119	0.0120853	0.0150072	1.85119	0.00791744	0.00397185
1.85279	0.0184584	0.248991	1.85279	0.0173446	0.177323	1.85279	0.0118671	0.0144325	1.85279	0.00719528	0.00387948
1.85439	0.0185587	0.248341	1.85439	0.0173736	0.177071	1.85439	0.0116185	0.0147832	1.85439	0.00774675	0.00388788
1.85599	0.0176261	0.248595	1.85599	0.0172769	0.176878	1.85599	0.0116236	0.0146663	1.85599	0.00787805	0.00376192
1.85759	0.0175907	0.247958	1.85759	0.0172189	0.176723	1.85759	0.0119432	0.0144471	1.85759	0.00764171	0.00389628
1.8592	0.0174018	0.248082	1.8592	0.0173446	0.176607	1.8592	0.0121411	0.0144422	1.8592	0.00800935	0.00394666
1.8608	0.0172719	0.247137	1.8608	0.0169868	0.176578	1.8608	0.0112735	0.0142522	1.8608	0.00786492	0.00385429
1.8624	0.0174195	0.247302	1.8624	0.0172285	0.176423	1.8624	0.0115272	0.0141548	1.8624	0.00733971	0.00374513
1.864	0.0181692	0.246777	1.864	0.0169095	0.176472	1.864	0.0112228	0.0135752	1.864	0.00748415	0.00390468
1.8656	0.0177855	0.246972	1.8656	0.0169965	0.176307	1.8656	0.0113648	0.0138821	1.8656	0.00766797	0.00391307
1.8672	0.0171539	0.247285	1.8672	0.0166098	0.175979	1.8672	0.011304	0.0135119	1.8672	0.00777301	0.00394666
1.8688	0.0172306	0.246665	1.8688	0.0167741	0.175892	1.8688	0.0110198	0.0134145	1.8688	0.00747102	0.00375353
1.87041	0.0175257	0.247326	1.87041	0.0166485	0.175051	1.87041	0.0109539	0.0135265	1.87041	0.00753667	0.00395506
1.87201	0.0171125	0.246122	1.87201	0.0168225	0.175031	1.87201	0.0112177	0.0132975	1.87201	0.00765484	0.00373673
1.87361	0.0168705	0.245596	1.87361	0.0164841	0.174964	1.87361	0.0110706	0.013356	1.87361	0.00818004	0.0038291
1.87521	0.0162507	0.244941	1.87521	0.0165131	0.174499	1.87521	0.010964	0.0132635	1.87521	0.0082063	0.00376192
1.87681	0.0164101	0.245732	1.87681	0.0162907	0.174964	1.87681	0.0109742	0.0133268	1.87681	0.00749728	0.00391307
1.87841	0.0172601	0.245614	1.87841	0.0163487	0.17448	1.87841	0.0110148	0.0129127	1.87841	0.00748415	0.00377032
1.88001	0.0167406	0.24539	1.88001	0.0161457	0.17389	1.88001	0.010964	0.012791	1.88001	0.0072478	0.00393826
1.88162	0.0161031	0.244628	1.88162	0.0164454	0.173813	1.88162	0.0110503	0.0126692	1.88162	0.00786492	0.00377872
1.88322	0.016174	0.244723	1.88322	0.0162231	0.173881	1.88322	0.0108524	0.0128738	1.88322	0.0074185	0.00377032
1.88482	0.0156014	0.243761	1.88482	0.0161167	0.173378	1.88482	0.0107205	0.0122747	1.88482	0.0075498	0.00381231
1.88642	0.0162684	0.243713	1.88642	0.0160684	0.173243	1.88642	0.0108829	0.0125328	1.88642	0.00795683	0.0038291
1.88802	0.0165281	0.244256	1.88802	0.0162231	0.17332	1.88802	0.0105531	0.0124208	1.88802	0.00739223	0.00380391
1.88962	0.0159497	0.243548	1.88962	0.016049	0.173349	1.88962	0.0107053	0.0127374	1.88962	0.00688016	0.00365276
1.89122	0.0155542	0.243347	1.89122	0.0160974	0.173243	1.89122	0.0109488	0.012411	1.89122	0.00749728	0.00387948
1.89282	0.0153062	0.243442	1.89282	0.0155946	0.172885	1.89282	0.0106698	0.0124695	1.89282	0.00677512	0.00377032
1.89443	0.0160382	0.242491	1.89443	0.0157783	0.172614	1.89443	0.0105277	0.012075	1.89443	0.00678825	0.0038207
1.89603	0.0156604	0.241594	1.89603	0.01602	0.172247	1.89603	0.0103603	0.0122649	1.89603	0.00722154	0.00370314
1.89763	0.0158021	0.242167	1.89763	0.015701	0.172353	1.89763	0.0104415	0.0118704	1.89763	0.00831134	0.00365276
1.89923	0.0156781	0.241742	1.89923	0.0155946	0.172179	1.89923	0.0100203	0.0120165	1.89923	0.00706398	0.00371994
1.90083	0.0155306	0.242409	1.90083	0.015527	0.172015	1.90083	0.0103653	0.0118071	1.90083	0.00690642	0.00366116
1.90243	0.0157372	0.241004	1.90243	0.015614	0.17156	1.90243	0.0105581	0.0115684	1.90243	0.00636809	0.00370314
1.90403	0.0150642	0.24134	1.90403	0.0154883	0.171667	1.90403	0.00991887	0.0116512	1.90403	0.0065913	0.00367795
1.90564	0.0147868	0.24098	1.90564	0.0153626	0.171067	1.90564	0.0101573	0.0117291	1.90564	0.00684077	0.00375353
1.90724	0.0156545	0.2416	1.90724	0.0151692	0.171512	1.90724	0.0100153	0.0116658	1.90724	0.00669634	0.00371994
1.90884	0.0149285	0.241506	1.90884	0.0151499	0.170777	1.90884	0.00996454	0.0117242	1.90884	0.00707711	0.00377032
1.91044	0.0151055	0.240809	1.91044	0.0152466	0.169984	1.91044	0.00992902	0.0107501	1.91044	0.00720841	0.003552
1.91204	0.0150937	0.240573	1.91204	0.0152563	0.170168	1.91204	0.00993917	0.0115635	1.91204	0.00643374	0.00371154
1.91364	0.0149639	0.240874	1.91364	0.0154013	0.170332	1.91364	0.0101167	0.0112907	1.91364	0.00667008	0.00359398
1.91524	0.0145743	0.239705	1.91524	0.0150629	0.169878	1.91524	0.00980218	0.0113541	1.91524	0.00690642	0.00338405
1.91685	0.0145094	0.240207	1.91685	0.0149952	0.170323	1.91685	0.00989351	0.0111446	1.91685	0.00706398	0.00348482
1.91845	0.0151705	0.239841	1.91845	0.0150436	0.169085	1.91845	0.0097413	0.0113297	1.91845	0.00655191	0.00371994
1.92005	0.0133052	0.239634	1.92005	0.0148502	0.16952	1.92005	0.00980725	0.0108572	1.92005	0.00631557	0.00356039
1.92165	0.013376	0.238885	1.92165	0.0146472	0.169433	1.92165	0.00948254	0.0103117	1.92165	0.00722154	0.00371994
1.92325	0.0141788	0.239127	1.92325	0.0149275	0.168728	1.92325	0.00968549	0.0108475	1.92325	0.00697207	0.00345963
1.92485	0.0142791	0.238666	1.92485	0.0150629	0.168631	1.92485	0.00938615	0.0105211	1.92485	0.00706398	0.0035436
1.92645	0.0134468	0.238271	1.92645	0.0146278	0.168476	1.92645	0.00902592	0.0105309	1.92645	0.00678825	0.0035352
1.92805	0.0129746	0.238336	1.92805	0.0146182	0.168718	1.92805	0.00960938	0.010487	1.92805	0.00661756	0.00344283
1.92966	0.0133524	0.237698	1.92966	0.0144635	0.167761	1.92966	0.00927453	0.010185	1.92966	0.00691955	0.00347642
1.93126	0.013134	0.23781	1.93126	0.0145988	0.167799	1.93126	0.00938107	0.0103701	1.93126	0.00651252	0.00363597
1.93286	0.0129451	0.237037	1.93286	0.0144731	0.166987	1.93286	0.00907158	0.0100974	1.93286	0.00621053	0.00375353
1.93446	0.0133052	0.237368	1.93446	0.0144828	0.166639	1.93446	0.0091071	0.0102825	1.93446	0.00636809	0.00346802
1.93606	0.0130749	0.236907	1.93606	0.0144538	0.167558	1.93606	0.00909695	0.0102045	1.93606	0.00651252	0.00358558
1.93766	0.0131694	0.237202	1.93766	0.0143475	0.166939	1.93766	0.00895996	0.00994637	1.93766	0.00667008	0.00361917
1.93926	0.0134881	0.236925	1.93926	0.0143475	0.166978	1.93926	0.00911217	0.00984408	1.93926	0.00640748	0.00348482
1.94087	0.0133229	0.236352	1.94087	0.0142508	0.166214	1.94087	0.00882805	0.00977589	1.94087	0.00569845	0.00359398
1.94247	0.013317	0.236288	1.94247	0.0143475	0.166243	1.94247	0.00909695	0.0100194	1.94247	0.00573784	0.00349322
1.94407	0.012892	0.23588	1.94407	0.0141251	0.165982	1.94407	0.00885342	0.0097905	1.94407	0.0059348	0.00343444
1.94567	0.0129156	0.236518	1.94567	0.0140767	0.165788	1.94567	0.00894474	0.00942031	1.94567	0.0065913	0.00375353
1.94727	0.0121305	0.235213	1.94727	0.0141831	0.165595	1.94727	0.00861496	0.00909884	1.94727	0.00618427	0.00332527
1.94887	0.0126027	0.234546	1.94887	0.0139221	0.165963	1.94887	0.00857944	0.00920112	1.94887	0.00573784	0.003552
1.95047	0.0126086	0.235272	1.95047	0.0139511	0.165614	1.95047	0.00855915	0.00911345	1.95047	0.00602671	0.00335886
1.95208	0.0122485	0.234582	1.95208	0.0140477	0.165663	1.95208	0.00886357	0.00921574	1.95208	0.00540959	0.00351841
1.95368	0.0128624	0.235632	1.95368	0.0139221	0.164648	1.95368	0.00846783	0.00876274	1.95368	0.00622366	0.00328329
1.95528	0.0139604	0.234582	1.95528	0.0136223	0.16517	1.95528	0.00854393	0.00903551	1.95528	0.00614488	0.00377032
1.95688	0.012036	0.233643	1.95688	0.0137867	0.164851	1.95688	0.00824966	0.00865558	1.95688	0.00491065	0.00322451
1.95848	0.0123725	0.233342	1.95848	0.013574	0.164261	1.95848	0.00846275	0.00892348	1.95848	0.00547524	0.00338405
1.96008	0.011853	0.233861	1.96008	0.0135257	0.164329	1.96008	0.00812282	0.00903064	1.96008	0.00518638	0.00335046
1.96168	0.0117881	0.233253	1.96168	0.0133033	0.164029	1.96168	0.00846275	0.00884555	1.96168	0.00502882	0.00349322
1.96329	0.0121836	0.233035	1.96329	0.013429	0.16459	1.96329	0.00836128	0.00879684	1.96329	0.00498943	0.00318252
1.96489	0.0113985	0.232592	1.96489	0.013516	0.163594	1.96489	0.00851856	0.0084851	1.96489	0.00571158	0.00339245
1.96649	0.0120065	0.233312	1.96649	0.0136223	0.163884	1.96649	0.00830547	0.00857765	1.96649	0.00513386	0.00338405
1.96809	0.0118117	0.231725	1.96809	0.0134	0.163478	1.96809	0.0079351	0.00838768	1.96809	0.00475309	0.00333367
1.96969	0.0122367	0.233218	1.96969	0.0130423	0.163149	1.96969	0.00790973	0.00876274	1.96969	0.0055015	0.0032413
1.97129	0.0118589	0.231719	1.97129	0.0129939	0.163052	1.97129	0.00781841	0.00846562	1.97129	0.00525203	0.00332527
1.97289	0.0114575	0.231825	1.97289	0.0129456	0.162482	1.97289	0.00805686	0.00826104	1.97289	0.00512073	0.00320771
1.97449	0.0117232	0.231211	1.97449	0.0132453	0.162965	1.97449	0.00793003	0.00806621	1.97449	0.00551463	0.00302297
1.9761	0.0120419	0.231016	1.9761	0.0129649	0.162037	1.9761	0.00769664	0.00823669	1.9761	0.00519951	0.00308175
1.9777	0.0116464	0.231199	1.9777	0.0131099	0.162115	1.9777	0.00785392	0.00815388	1.9777	0.00636809	0.00301458
1.9793	0.0109499	0.230237	1.9793	0.0128682	0.162144	1.9793	0.00795539	0.00805159	1.9793	0.00529142	0.0032329
1.9809	0.0112155	0.230562	1.9809	0.0130519	0.161196	1.9809	0.00759517	0.00809543	1.9809	0.00533081	0.00314893
1.9825	0.0108318	0.229511	1.9825	0.0129069	0.161448	1.9825	0.00802642	0.00788598	1.9825	0.0051076	0.00311534
1.9841	0.0113336	0.230355	1.9841	0.0124815	0.160713	1.9841	0.00741252	0.00763757	1.9841	0.0059348	0.00314893
1.9857	0.0114812	0.229481	1.9857	0.0124912	0.1608	1.9857	0.00765098	0.00763757	1.9857	0.00585602	0.00308175
1.98731	0.010702	0.230172	1.98731	0.0126845	0.160142	1.98731	0.00788944	0.00716996	1.98731	0.00554089	0.00310695
1.98891	0.0115284	0.229163	1.98891	0.0122398	0.161128	1.98891	0.00721465	0.00779344	1.98891	0.0058035	0.0032329
1.99051	0.010519	0.229458	1.99051	0.0126652	0.160075	1.99051	0.0076662	0.00737454	1.99051	0.00501569	0.00304817
1.99211	0.00989328	0.229198	1.99211	0.0123848	0.15993	1.99211	0.00727553	0.00768628	1.99211	0.00526516	0.0029558
1.99371	0.010519	0.228755	1.99371	0.0124042	0.160123	1.99371	0.00715884	0.00734531	1.99371	0.00569845	0.00315733
1.99531	0.0105898	0.228773	1.99531	0.0123365	0.159785	1.99531	0.00728061	0.00719431	1.99531	0.00559341	0.00307336
1.99691	0.0100645	0.228378	1.99691	0.0120658	0.159562	1.99691	0.00731612	0.0073307	1.99691	0.00572471	0.00325809
1.99852	0.0105131	0.229151	1.99852	0.0119304	0.159272	1.99852	0.00696097	0.00700922	1.99852	0.0058035	0.00303977
2.00012	0.010336	0.228826	2.00012	0.0117467	0.159475	2.00012	0.00691023	0.00708228	2.00012	0.00555402	0.00304817
2.00172	0.0102711	0.228696	2.00172	0.0122591	0.159601	2.00172	0.00702693	0.00681438	2.00172	0.00559341	0.00322451
2.00332	0.0100704	0.228136	2.00332	0.0121141	0.158721	2.00332	0.00708781	0.00681438	2.00332	0.00470057	0.00317412
2.00492	0.0103065	0.22813	2.00492	0.0121238	0.158605	2.00492	0.00725524	0.00702383	2.00492	0.00561967	0.00310695
2.00652	0.00960994	0.227504	2.00652	0.0119498	0.158885	2.00652	0.00728568	0.00711638	2.00652	0.00467431	0.00307336
2.00812	0.0100999	0.227474	2.00812	0.0116114	0.157667	2.00812	0.00668192	0.0071797	2.00812	0.00505508	0.00286343
2.00973	0.00967487	0.227362	2.00973	0.0113117	0.158334	2.00973	0.00706751	0.00651239	2.00973	0.00454301	0.00307336
2.01133	0.00979883	0.22656	2.01133	0.011041	0.158044	2.01133	0.00672758	0.0067121	2.01133	0.00526516	0.00298099
2.01293	0.00991689	0.226837	2.01293	0.011505	0.157725	2.01293	0.00703707	0.00628833	2.01293	0.00428041	0.00309855
2.01453	0.00977522	0.22571	2.01453	0.011128	0.158122	2.01453	0.00702185	0.00649778	2.01453	0.00522577	0.00310695
2.01613	0.00976341	0.226937	2.01613	0.0112633	0.157638	2.01613	0.00711825	0.00639549	2.01613	0.00439858	0.00307336
2.01773	0.00942104	0.226719	2.01773	0.0110216	0.156526	2.01773	0.00675295	0.00649778	2.01773	0.00481874	0.0029558
2.01933	0.00918493	0.225385	2.01933	0.011244	0.157078	2.01933	0.00673773	0.00655136	2.01933	0.00531768	0.00315733
2.02093	0.00937382	0.224328	2.02093	0.0109636	0.156246	2.02093	0.00627603	0.00642471	2.02093	0.00539646	0.00307336
2.02254	0.00947417	0.225562	2.02254	0.0104125	0.156236	2.02254	0.00675295	0.00603504	2.02254	0.00577724	0.00282144
2.02414	0.00960994	0.224854	2.02414	0.0109153	0.156256	2.02414	0.00700663	0.00571843	2.02414	0.00501569	0.00296419
2.02574	0.00837032	0.224606	2.02574	0.0106929	0.155173	2.02574	0.00686457	0.0060253	2.02574	0.00413598	0.0029474
2.02734	0.00837623	0.224694	2.02734	0.0104609	0.155888	2.02734	0.00648912	0.00628833	2.02734	0.00450362	0.00298939
2.02894	0.00943875	0.223886	2.02894	0.0107413	0.155347	2.02894	0.00712332	0.00627372	2.02894	0.00462179	0.00284663
2.03054	0.00884256	0.22372	2.03054	0.0101515	0.155125	2.03054	0.00662611	0.00595711	2.03054	0.00502882	0.00261991
2.03214	0.00868318	0.223815	2.03214	0.0105189	0.154796	2.03214	0.00631662	0.00608862	2.03214	0.00420163	0.00275427
2.03375	0.0083113	0.223319	2.03375	0.00987112	0.154283	2.03375	0.00575345	0.00584021	2.03375	0.00452988	0.00277106
2.03535	0.00891339	0.223608	2.03535	0.0100161	0.154235	2.03535	0.00619993	0.00582559	2.03535	0.00459553	0.00270388
2.03695	0.00870679	0.223472	2.03695	0.0102772	0.153916	2.03695	0.00601221	0.00555282	2.03695	0.0041885	0.00274587
2.03855	0.00835852	0.222339	2.03855	0.0102288	0.15437	2.03855	0.00617456	0.00562589	2.03855	0.00386024	0.00275427
2.04015	0.00891339	0.222734	2.04015	0.0101032	0.153935	2.04015	0.0060325	0.00571843	2.04015	0.00417537	0.00267029
2.04175	0.0079217	0.222711	2.04175	0.0097261	0.153607	2.04175	0.00625067	0.0057233	2.04175	0.00472683	0.0026619
2.04335	0.00806337	0.222162	2.04335	0.0097261	0.153085	2.04335	0.00621008	0.00600094	2.04335	0.00430667	0.0026451
2.04496	0.00839394	0.222008	2.04496	0.0095134	0.152592	2.04496	0.00567735	0.00536773	2.04496	0.0044511	0.00277106
2.04656	0.00853561	0.221778	2.04656	0.00947473	0.153191	2.04656	0.00604265	0.00554795	2.04656	0.00467431	0.00257793
2.04816	0.00824636	0.220993	2.04816	0.00981312	0.152195	2.04816	0.00627096	0.00588404	2.04816	0.00391276	0.00256953
2.04976	0.00858873	0.221158	2.04976	0.00964876	0.152582	2.04976	0.00592088	0.00554308	2.04976	0.00372894	0.00261151
2.05136	0.00796302	0.221625	2.05136	0.00954241	0.151683	2.05136	0.00603758	0.00557231	2.05136	0.00332191	0.00269549
2.05296	0.00757934	0.220745	2.05296	0.00958108	0.152147	2.05296	0.00577882	0.00564537	2.05296	0.00409658	0.0026451
2.05456	0.00836442	0.221105	2.05456	0.00903967	0.152002	2.05456	0.0060528	0.00590353	2.05456	0.00271793	0.00263671
2.05616	0.00753211	0.220285	2.05616	0.00916535	0.151383	2.05616	0.00591581	0.00561127	2.05616	0.00374207	0.00247716
2.05777	0.00865957	0.219883	2.05777	0.00921369	0.151238	2.05777	0.00584478	0.00539695	2.05777	0.0040178	0.00273747
2.05937	0.00847067	0.220196	2.05937	0.00914602	0.151779	2.05937	0.00582448	0.00582072	2.05937	0.00370268	0.00253594
2.06097	0.00845297	0.219275	2.06097	0.00887531	0.150967	2.06097	0.00602743	0.00538234	2.06097	0.00404406	0.00249395
2.06257	0.0075144	0.219246	2.06257	0.00867228	0.150658	2.06257	0.00586507	0.00496344	2.06257	0.00393902	0.00246037
2.06417	0.00848838	0.218957	2.06417	0.00847892	0.150291	2.06417	0.00608831	0.00514854	2.06417	0.00378146	0.00258632
2.06577	0.00757934	0.218709	2.06577	0.00846925	0.150349	2.06577	0.0060528	0.0053385	2.06577	0.00329565	0.00257793
2.06737	0.00721335	0.218939	2.06737	0.00889465	0.150329	2.06737	0.0059564	0.00513393	2.06737	0.00350573	0.00239319
2.06898	0.00779184	0.218968	2.06898	0.00842091	0.150281	2.06898	0.00568242	0.00537747	2.06898	0.00405719	0.00232601
2.07058	0.00789809	0.21777	2.07058	0.00828556	0.149556	2.07058	0.00615934	0.00490012	2.07058	0.0040178	0.00246037
2.07218	0.00806337	0.217794	2.07218	0.00818888	0.148995	2.07218	0.00571287	0.0049878	2.07218	0.00367642	0.00245197
2.07378	0.00787448	0.217794	2.07378	0.00786016	0.149343	2.07378	0.0057636	0.0050706	2.07378	0.00316435	0.00240998
2.07538	0.00759114	0.217829	2.07538	0.00792784	0.148676	2.07538	0.00572301	0.00505599	2.07538	0.00353199	0.00232601
2.07698	0.00781545	0.216956	2.07698	0.00786983	0.148618	2.07698	0.00583463	0.00496344	2.07698	0.00379459	0.00249395
2.07858	0.00722516	0.217156	2.07858	0.00776348	0.149034	2.07858	0.0056672	0.00502189	2.07858	0.0033613	0.00231761
2.08019	0.00733141	0.216672	2.08019	0.00794717	0.148956	2.08019	0.00618471	0.00483193	2.08019	0.00350573	0.00221685
2.08179	0.00678835	0.216501	2.08179	0.00759912	0.148135	2.08179	0.00594625	0.00517289	2.08179	0.0036239	0.00214967
2.08339	0.00662897	0.216466	2.08339	0.00765713	0.147883	2.08339	0.00577882	0.00501215	2.08339	0.00345321	0.0023596
2.08499	0.00716023	0.215846	2.08499	0.00752178	0.147574	2.08499	0.00532727	0.00489038	2.08499	0.00249472	0.00226723
2.08659	0.00739044	0.215409	2.08659	0.00709638	0.147844	2.08659	0.00579404	0.00534337	2.08659	0.00303305	0.00239319
2.08819	0.00683557	0.215834	2.08819	0.00710605	0.147061	2.08819	0.00573823	0.00512418	2.08819	0.00370268	0.00226723
2.08979	0.00666438	0.215055	2.08979	0.00777315	0.147206	2.08979	0.00564691	0.00500241	2.08979	0.00235028	0.00229242
2.0914	0.00616854	0.215887	2.0914	0.00751211	0.146607	2.0914	0.00578897	0.00466632	2.0914	0.00323	0.00223364
2.093	0.00703036	0.214022	2.093	0.00698036	0.145959	2.093	0.00540338	0.00477348	2.093	0.00280984	0.00228403
2.0946	0.00705398	0.214329	2.0946	0.00691269	0.146346	2.0946	0.00554544	0.0050706	2.0946	0.00307244	0.00223364
2.0962	0.00772691	0.214742	2.0962	0.0065163	0.14594	2.0962	0.00544396	0.0044861	2.0962	0.00244219	0.00223364
2.0978	0.00711301	0.213951	2.0978	0.00700937	0.145863	2.0978	0.00546426	0.00472477	2.0978	0.00319061	0.00225044
2.0994	0.00674112	0.213744	2.0994	0.00690302	0.145534	2.0994	0.00523595	0.00518751	2.0994	0.00303305	0.00223364
2.101	0.0069005	0.214045	2.101	0.00707705	0.145727	2.101	0.00531712	0.00458838	2.101	0.00215333	0.00210769
2.1026	0.00608	0.213496	2.1026	0.00627459	0.145079	2.1026	0.00525117	0.00467119	2.1026	0.00286236	0.00224204
2.10421	0.00614493	0.212894	2.10421	0.00667099	0.145195	2.10421	0.00525624	0.00491473	2.10421	0.00320374	0.00219166
2.10581	0.00701856	0.213668	2.10581	0.00643895	0.145253	2.10581	0.00569764	0.00456403	2.10581	0.00278358	0.00216647
2.10741	0.00599145	0.213278	2.10741	0.00640995	0.144161	2.10741	0.00519029	0.00456403	2.10741	0.00273106	0.00204051
2.10901	0.00578485	0.212853	2.10901	0.00596521	0.144045	2.10901	0.00540338	0.00431074	2.10901	0.00287549	0.00209929
2.11061	0.0062866	0.213514	2.11061	0.00600389	0.144277	2.11061	0.0053019	0.00450558	2.11061	0.00313809	0.00220845
2.11221	0.00603868	0.21221	2.11221	0.00559783	0.143736	2.11221	0.00532727	0.00439355	2.11221	0.00280984	0.00225883
2.11381	0.00596194	0.211625	2.11381	0.00541413	0.143359	2.11381	0.00524609	0.00463709	2.11381	0.00282297	0.00209089
2.11542	0.00589701	0.211655	2.11542	0.00573318	0.143359	2.11542	0.00531712	0.0044861	2.11542	0.00250785	0.00193974
2.11702	0.00538345	0.211324	2.11702	0.00590721	0.142701	2.11702	0.00499749	0.0042182	2.11702	0.00266541	0.00199852
2.11862	0.00607409	0.211419	2.11862	0.00561716	0.142546	2.11862	0.00502286	0.0040672	2.11862	0.00303305	0.00203211
2.12022	0.00513553	0.21084	2.12022	0.00562683	0.142285	2.12022	0.00526132	0.004301	2.12022	0.0028361	0.00186417
2.12182	0.0054838	0.211259	2.12182	0.00527878	0.14245	2.12182	0.00543889	0.00442277	2.12182	0.00228463	0.00196493
2.12342	0.00544248	0.210616	2.12342	0.00564617	0.14216	2.12342	0.00498227	0.00414026	2.12342	0.00273106	0.00184737
2.12502	0.00492303	0.210309	2.12502	0.00512409	0.142546	2.12502	0.00475903	0.00387723	2.12502	0.00307244	0.00194814
2.12663	0.0048699	0.209837	2.12663	0.00517243	0.14186	2.12663	0.00457131	0.00387723	2.12663	0.0028361	0.00181378
2.12823	0.00501747	0.209488	2.12823	0.00528845	0.141493	2.12823	0.0052258	0.00427665	2.12823	0.0022715	0.00183058
2.12983	0.00474004	0.21009	2.12983	0.00522077	0.140961	2.12983	0.00484021	0.00419384	2.12983	0.00233715	0.00204051
2.13143	0.0048699	0.208762	2.13143	0.004515	0.140961	2.13143	0.00481991	0.00398926	2.13143	0.00330878	0.00193134
2.13303	0.00508831	0.209246	2.13303	0.00473737	0.140458	2.13303	0.00480469	0.0039162	2.13303	0.00269167	0.00199012
2.13463	0.00526539	0.209152	2.13463	0.00483405	0.140352	2.13463	0.00464234	0.00404772	2.13463	0.00237654	0.00174661
2.13623	0.00442718	0.209471	2.13623	0.00455367	0.1404	2.13623	0.00471844	0.0039503	2.13623	0.00329565	0.00202371
2.13784	0.00465149	0.208202	2.13784	0.00489206	0.139714	2.13784	0.00447998	0.00400388	2.13784	0.00233715	0.00185577
2.13944	0.00497025	0.20819	2.13944	0.00422496	0.140313	2.13944	0.0042466	0.00339502	2.13944	0.00220585	0.00178859
2.14104	0.00456885	0.20698	2.14104	0.00411861	0.139501	2.14104	0.00443432	0.00350217	2.14104	0.00241593	0.00180539
2.14264	0.00453343	0.207582	2.14264	0.00445699	0.139346	2.14264	0.00421616	0.00367753	2.14264	0.00191699	0.00198173
2.14424	0.00401398	0.20819	2.14424	0.00441832	0.13953	2.14424	0.00433792	0.00390646	2.14424	0.00145744	0.0017718
2.14584	0.00435635	0.207393	2.14584	0.00474703	0.13894	2.14584	0.004343	0.00388698	2.14584	0.00305931	0.00184737
2.14744	0.00441538	0.206749	2.14744	0.00456334	0.138602	2.14744	0.00444447	0.00343885	2.14744	0.00206142	0.00179699
2.14904	0.00418516	0.206478	2.14904	0.00402193	0.138205	2.14904	0.0046119	0.00381878	2.14904	0.00275732	0.00168783
2.15065	0.00383099	0.206017	2.15065	0.00422496	0.138138	2.15065	0.00418571	0.00383827	2.15065	0.00258663	0.00188936
2.15225	0.00456295	0.206159	2.15225	0.00401226	0.137886	2.15225	0.0044952	0.00342911	2.15225	0.00216646	0.00178859
2.15385	0.0040494	0.206195	2.15385	0.00402193	0.137567	2.15385	0.00426689	0.00358985	2.15385	0.00231089	0.00190615
2.15545	0.00420287	0.206071	2.15545	0.00425396	0.137422	2.15545	0.00398784	0.00336092	2.15545	0.00212707	0.00156187
2.15705	0.00416155	0.206301	2.15705	0.00370288	0.137306	2.15705	0.00429733	0.00312224	2.15705	0.00258663	0.001755
2.15865	0.00350043	0.205581	2.15865	0.0040606	0.136987	2.15865	0.00410961	0.00310276	2.15865	0.00177256	0.00167103
2.16025	0.00393724	0.205085	2.16025	0.00372222	0.136378	2.16025	0.00385086	0.00319531	2.16025	0.00231089	0.00178859
2.16186	0.00351813	0.205398	2.16186	0.00344184	0.136581	2.16186	0.00375953	0.00301509	2.16186	0.00165439	0.001755
2.16346	0.00348272	0.204548	2.16346	0.0040896	0.136194	2.16346	0.00390667	0.00318557	2.16346	0.00181195	0.001755
2.16506	0.00304	0.204069	2.16506	0.00379956	0.136011	2.16506	0.00411468	0.00297125	2.16506	0.00219272	0.0017802
2.16666	0.00351223	0.204973	2.16666	0.00357719	0.135875	2.16666	0.00394218	0.00314173	2.16666	0.00250785	0.00150309
2.16826	0.00312264	0.20401	2.16826	0.00337416	0.135924	2.16826	0.00379505	0.00301509	2.16826	0.00207455	0.00155347
2.16986	0.00310493	0.203916	2.16986	0.00342251	0.135489	2.16986	0.00364284	0.00321966	2.16986	0.00193012	0.00159546
2.17146	0.00360077	0.20401	2.17146	0.00325815	0.135527	2.17146	0.00369865	0.00304431	2.17146	0.0024028	0.00161225
2.17307	0.00274485	0.203367	2.17307	0.00349018	0.135044	2.17307	0.00376461	0.00297612	2.17307	0.00266541	0.00170462
2.17467	0.00327611	0.203556	2.17467	0.00314213	0.134996	2.17467	0.00362762	0.00313686	2.17467	0.00145744	0.00162905
2.17627	0.00266221	0.203214	2.17627	0.00316147	0.134609	2.17627	0.00374431	0.00289818	2.17627	0.00186447	0.00162905
2.17787	0.00327611	0.202806	2.17787	0.00332582	0.134251	2.17787	0.00395233	0.00263028	2.17787	0.00137866	0.00151988
2.17947	0.00297507	0.203243	2.17947	0.00338383	0.134348	2.17947	0.003516	0.00277154	2.17947	0.00168065	0.00161225
2.18107	0.00292194	0.202434	2.18107	0.00312279	0.13398	2.18107	0.0036124	0.00291767	2.18107	0.0014837	0.00167103
2.18267	0.00315215	0.201933	2.18267	0.00299711	0.13399	2.18267	0.00385086	0.00289331	2.18267	0.00162813	0.00157866
2.18427	0.00277437	0.201443	2.18427	0.00308412	0.133748	2.18427	0.00354137	0.00281051	2.18427	0.00179882	0.00154508
2.18588	0.00291604	0.202045	2.18588	0.00289076	0.133787	2.18588	0.00364284	0.00260593	2.18588	0.00120797	0.00149469
2.18748	0.00252645	0.200634	2.18748	0.00250404	0.132907	2.18748	0.00328769	0.00209449	2.18748	0.00198264	0.00155347
2.18908	0.0028334	0.200109	2.18908	0.00289076	0.132714	2.18908	0.0034399	0.00235751	2.18908	0.00215333	0.00150309
2.19068	0.00246742	0.200534	2.19068	0.00299711	0.132917	2.19068	0.0034196	0.00270335	2.19068	0.00175943	0.00144431
2.19228	0.00298687	0.200787	2.19228	0.00281342	0.132724	2.19228	0.0035921	0.00247929	2.19228	0.00115545	0.0014611
2.19388	0.00297507	0.20015	2.19388	0.00299711	0.132231	2.19388	0.00318114	0.00236726	2.19388	0.00212707	0.00151149
2.19548	0.00240248	0.200746	2.19548	0.00280375	0.132066	2.19548	0.0033435	0.00241109	2.19548	0.00177256	0.00145271
2.19709	0.00387821	0.19992	2.19709	0.00247503	0.131592	2.19709	0.00326232	0.00249877	2.19709	0.00169378	0.00131835
2.19869	0.00285111	0.199082	2.19869	0.00301645	0.131525	2.19869	0.00346019	0.00253774	2.19869	0.00198264	0.00151149
2.20029	0.00321118	0.199129	2.20029	0.00250404	0.131206	2.20029	0.00321666	0.00250364	2.20029	0.00131301	0.00126797
2.20189	0.00305771	0.199082	2.20189	0.00240736	0.130587	2.20189	0.00311519	0.00222113	2.20189	0.00126049	0.00136034
2.20349	0.00262089	0.19835	2.20349	0.00240736	0.130355	2.20349	0.00311011	0.00241109	2.20349	0.00131301	0.00133515
2.20509	0.00174726	0.198987	2.20509	0.00238802	0.130394	2.20509	0.00317607	0.00239648	2.20509	0.000932236	0.00140232
2.20669	0.00288652	0.198692	2.20669	0.00234935	0.12992	2.20669	0.00282092	0.00212371	2.20669	0.00164126	0.00126797
2.2083	0.00279798	0.198237	2.2083	0.00225267	0.130123	2.2083	0.0029782	0.00220165	2.2083	0.00178569	0.00135194
2.2099	0.00330563	0.198544	2.2099	0.00225267	0.130007	2.2099	0.00286658	0.00231855	2.2099	0.00116858	0.00134354
2.2115	0.00278027	0.196862	2.2115	0.00212698	0.129514	2.2115	0.00328261	0.00237213	2.2115	0.00120797	0.00115881
2.2131	0.00236707	0.197541	2.2131	0.00213665	0.129224	2.2131	0.00307967	0.0018753	2.2131	0.00114232	0.00125957
2.2147	0.0028334	0.196779	2.2147	0.00223333	0.129262	2.2147	0.00292746	0.00188017	2.2147	0.000538333	0.00113362
2.2163	0.00279798	0.195516	2.2163	0.002243	0.128663	2.2163	0.00253172	0.00179736	2.2163	0.000748415	0.00120079
2.2179	0.00269763	0.196632	2.2179	0.00223333	0.128769	2.2179	0.00255709	0.00162688	2.2179	0.00128675	0.001184
2.21951	0.00201289	0.195935	2.21951	0.00191428	0.128073	2.21951	0.00267886	0.00184607	2.21951	0.0014837	0.00120079
2.22111	0.00205421	0.195953	2.22111	0.0020013	0.127532	2.22111	0.00272959	0.00204578	2.22111	0.00166752	0.00109163
2.22271	0.0028334	0.196047	2.22271	0.00171125	0.127329	2.22271	0.00273467	0.00188017	2.22271	0.00153622	0.00122598
2.22431	0.002432	0.195369	2.22431	0.00196262	0.127367	2.22431	0.00255709	0.001924	2.22431	0.00144431	0.00122598
2.22591	0.00314035	0.19531	2.22591	0.00199163	0.127416	2.22591	0.00243532	0.00200194	2.22591	0.00111606	0.00103285
2.22751	0.00211914	0.194672	2.22751	0.00179827	0.127048	2.22751	0.00223745	0.0019581	2.22751	0.00110293	0.00111682
2.22911	0.00160559	0.193846	2.22911	0.00180793	0.127019	2.22911	0.00248606	0.00148075	2.22911	0.00175943	0.0011672
2.23071	0.00216046	0.193373	2.23071	0.00173059	0.126613	2.23071	0.0018823	0.00173891	2.23071	0	0.00111682
2.23232	0.00221949	0.193745	2.23232	0.00198196	0.126797	2.23232	0.0022476	0.00154407	2.23232	0.00140492	0.00107484
2.23392	0.00221949	0.193131	2.23392	0.00195296	0.12671	2.23392	0.00186201	0.00161714	2.23392	0.00120797	0.00111682
2.23552	0.00198928	0.192925	2.23552	0.0015469	0.126265	2.23552	0.00199392	0.00131514	2.23552	0.00181195	0.00115881
2.23712	0.0018181	0.193297	2.23712	0.00127619	0.125937	2.23712	0.00209539	0.00102289	2.23712	0.00132614	0.00111682
2.23872	0.00195386	0.192689	2.23872	0.00143088	0.126246	2.23872	0.00194826	0.00112518	2.23872	0.00115545	0.000999261
2.24032	0.00172955	0.192228	2.24032	0.00166291	0.12496	2.24032	0.00185693	0.00138821	2.24032	0.00124736	0.00108323
2.24192	0.00140489	0.192565	2.24192	0.00127619	0.125444	2.24192	0.00192797	0.00141743	2.24192	0.00107667	0.00105804
2.24353	0.00148163	0.19178	2.24353	0.0013632	0.125163	2.24353	0.00167936	0.00137846	2.24353	0.000105041	0.00103285
2.24513	0.00124551	0.192151	2.24513	0.00106349	0.125086	2.24513	0.00168951	0.00118363	2.24513	0.000827195	0.000965672
2.24673	0.00216046	0.192057	2.24673	0.00108283	0.125395	2.24673	0.00127855	0.000905987	2.24673	0.000787805	0.00103285
2.24833	0.00191254	0.192104	2.24833	0.00147922	0.124912	2.24833	0.00171995	0.00156356	2.24833	0.00129988	0.00104964
2.24993	0.00239658	0.191821	2.24993	0.00127619	0.124622	2.24993	0.00175039	0.00113492	2.24993	0.00116858	0.000982467
2.25153	0.00195977	0.191597	2.25153	0.00100548	0.124796	2.25153	0.00140539	0.000720893	2.25153	0.00136553	0.000948878
2.25313	0.00211914	0.190026	2.25313	0.00117951	0.124457	2.25313	0.00148656	0.000837794	2.25313	0.00129988	0.000906892
2.25474	0.00184761	0.190032	2.25474	0.00123752	0.123703	2.25474	0.00159818	0.00106186	2.25474	0.00114232	0.000848112
2.25634	0.00160559	0.190127	2.25634	0.00126652	0.123288	2.25634	0.00114156	0.000735505	2.25634	0.00152309	0.000890098
2.25794	0.00166462	0.190221	2.25794	0.00108283	0.124206	2.25794	0.00125318	0.00118363	2.25794	0.00131301	0.000923687
2.25954	0.00215456	0.189466	2.25954	0.000821788	0.123587	2.25954	0.00111619	0.000672184	2.25954	0.00140492	0.000881701
2.26114	0.00184171	0.189306	2.26114	0.0011215	0.123085	2.26114	0.00123796	0.000828052	2.26114	0.0018776	0.000839715
2.26274	0.00267992	0.188934	2.26274	0.00102482	0.122823	2.26274	0.00121766	0.00100828	2.26274	0.0013524	0.000696964
2.26434	0.00178268	0.189271	2.26434	0.000744443	0.122495	2.26434	0.000862511	0.000618604	2.26434	0.000866585	0.000755744
2.26595	0.00185942	0.188669	2.26595	0.00121818	0.122717	2.26595	0.00107053	0.000847536	2.26595	0.00126049	0.000873304
2.26755	0.00194796	0.188675	2.26755	0.00086046	0.122408	2.26755	0.00115678	0.000594249	2.26755	0.000892845	0.000797729
2.26915	0.00168233	0.188763	2.26915	0.000560749	0.122408	2.26915	0.000892952	0.000818311	2.26915	0.00198264	0.000831318
2.27075	0.0014167	0.18835	2.27075	0.000667099	0.121673	2.27075	0.00123288	0.000472477	2.27075	0.00137866	0.000747347
2.27235	0.00168823	0.1876	2.27235	0.00110216	0.121383	2.27235	0.00113648	0.000754989	2.27235	0.00166752	0.000747347
2.27395	0.00115697	0.187825	2.27395	0.00113117	0.122543	2.27395	0.000730597	0.000565024	2.27395	0.00127362	0.000554212
2.27555	0.00113926	0.187872	2.27555	0.00081212	0.121199	2.27555	0.000771186	0.000194836	2.27555	0.00126049	0.000646581
2.27715	0.00133996	0.187152	2.27715	0.000937805	0.121576	2.27715	0.000730597	0.000569895	2.27715	0.00101102	0.000646581
2.27876	0.000714252	0.186857	2.27876	0.000444732	0.121151	2.27876	0.000796554	0.000633217	2.27876	0.00123423	0.000537418
2.28036	0.000891339	0.186402	2.28036	0.000715439	0.120793	2.28036	0.000695082	0.000555282	2.28036	0.00127362	0.000638184
2.28196	0.00069064	0.186432	2.28196	0.000647762	0.121122	2.28196	0.000710303	0.000428639	2.28196	0.00172004	0.000487035
2.28356	0.00114516	0.185918	2.28356	0.000647762	0.120184	2.28356	0.000517506	0.000418897	2.28356	0.00157561	0.000461843
2.28516	0.00185942	0.186249	2.28516	0.000763779	0.120445	2.28516	0.000730597	0.000423768	2.28516	0.00252098	0.000461843
2.28676	0.000785087	0.186113	2.28676	0.000850792	0.119923	2.28676	0.00111112	0.000350705	2.28676	0.00262602	0.000579403
2.28836	0.00144621	0.185741	2.28836	0.000850792	0.120194	2.28836	0.000492138	0.000633217	2.28836	0.00178569	0.000487035
2.28997	0.00050765	0.186178	2.28997	0.000628426	0.120281	2.28997	0.000426182	0.000365317	2.28997	0.00195638	0.000436652
2.29157	0.00106843	0.184247	2.29157	0.000551081	0.119585	2.29157	0.000370372	0.000224061	2.29157	0.00189073	0.000629786
2.29317	0.000230213	0.185747	2.29317	0.000483405	0.119459	2.29317	0.000421108	5.84508e-05	2.29317	0.00182508	0.000436652
2.29477	0.00106252	0.185328	2.29477	0.00065743	0.119285	2.29477	0.000167429	0.000638087	2.29477	0.00154935	0.000512226
2.29637	0.000135767	0.18485	2.29637	0.000232034	0.119159	2.29637	0.000304416	0.000214319	2.29637	0.00198264	0.000377872
2.29797	0.000909048	0.184578	2.29797	0.000628426	0.118879	2.29797	0.000674788	0.00016561	2.29797	0.00173317	0.000310695
2.29957	0	0.184354	2.29957	0.000773448	0.118831	2.29957	0.000248606	9.74179e-05	2.29957	0.00144431	0.000369475
2.30118	0.000383689	0.18459	2.30118	0.000995814	0.118521	2.30118	7.61039e-05	0	2.30118	0.00199577	0.000302297
2.30278	0.000377786	0.184596	2.30278	0.000667099	0.119072	2.30278	0.000329784	0.00048709	2.30278	0.00196951	0.00041146
2.30438	0.000484039	0.184684	2.30438	0.00040606	0.119092	2.30438	0.000405887	0.000301996	2.30438	0.00208768	0.000285503
2.30598	0.000749669	0.184112	2.30598	0.000309379	0.118666	2.30598	0	0.000316608	2.30598	0.0025735	0.000327489
2.30758	0.000123961	0.1841	2.30758	0.00020303	0.117999	2.30758	0.000370372	0.00010716	2.30758	0.00277045	0.000260312
2.30918	0.000484039	0.184076	2.30918	0.000222366	0.117912	2.30918	3.55151e-05	0.000263028	2.30918	0.00183821	0.000285503
2.31078	0.000602097	0.184755	2.31078	0.000638094	0.118086	2.31078	6.59567e-05	9.74179e-05	2.31078	0.00274419	0.000403063
2.31238	0.000855922	0.184206	2.31238	0.000319047	0.118579	2.31238	0.000131913	0.000555282	2.31238	0.00216646	0.00017634
2.31399	0.000891339	0.184737	2.31399	3.86724e-05	0.118395	2.31399	0.000116693	0.00037993	2.31399	0.00172004	0.00017634
2.31559	0.000903145	0.184277	2.31559	0.000299711	0.119275	2.31559	0.000172502	0.000238674	2.31559	0.00242906	0.000167943
2.31719	0.001824	0.185086	2.31719	0.00025137	0.118173	2.31719	0.000131913	0.000842665	2.31719	0.00207455	0.000142752
2.31879	0.000655223	0.184855	2.31879	0.000435064	0.118212	2.31879	0.000136987	0.000686796	2.31879	0.00241593	0.000184737
2.32039	0.00103301	0.1857	2.32039	0.000164358	0.119053	2.32039	0.000755965	0.000750118	2.32039	0.00215333	0.000302297
2.32199	0.00147573	0.185074	2.32199	0	0.118328	2.32199	0.000436329	0.000686796	2.32199	0.00219272	0.000251915
2.32359	0.00102711	0.186243	2.32359	0.000493073	0.118599	2.32359	0.000314563	0.000662442	2.32359	0.00252098	0.000184737
2.3252	0.00133406	0.186715	2.3252	0.00020303	0.118183	2.3252	0.000426182	0.000535799	2.3252	0.00220585	0
2.3268	0.00105662	0.187677	2.3268	0.000328715	0.118579	2.3268	0.000766112	0.00075986	2.3268	0.0028361	0.000134354
2.3284	0.00152295	0.188492	2.3284	0.000135353	0.118163	2.3284	0.000684935	0.00102776	2.3284	0.00235028	0.000159546
2.33	0.00238478	0.188993	2.33	0.000386724	0.118985	2.33	0.000695082	0.00170968	2.33	0.00286236	0.000134354

## Sheet: Fig.2d
Fig.2d Temporal regulation of MB concentration inside the channel via localized trans-wall MB transport
Fig.2d (i)					Fig.2d (ⅱ)
Time (min)	Downstream CMB (wt‰) - 0.1 wt%	Downstream CMB (wt‰) - 0.2 wt%	Downstream CMB (wt‰) - 0.4 wt%		Time (min)	Downstream CMB (wt‰) - wall thickness≈1.2 μm	Downstream CMB (wt‰) - wall thickness≈1.4 μm
0	0	0	0		0	0	0
2	0.00659399	0.0207683	0.0220595		2	0.0207683	0.00287282
4	0.00769657	0.0212978	0.0238077		4	0.0212978	0.00428013
6	0.00727575	0.0132459	0.0217185		6	0.0132459	0.00526665
8	0.00567986	0.0103152	0.0194335		8	0.0103152	0.00606477
10	0.00409133	0.00815348	0.0167424		10	0.00815348	0.00591239
12	0.00309749	0.00579596	0.0132023		12	0.00579596	0.00572381
14	0.00237933	0.00427993	0.0116862		14	0.00427993	0.00594858
16	0.00176991	0.0031772	0.0103588		16	0.0031772	0.0054554
18	0.0012405	0.00229947	0.00811724		18	0.00229947	0.00499825
20	0.000855926	0.00173366	0.00693479		20	0.00173366	0.00454126
22	0.000631078	0.00112439	0.00602803		22	0.00112439	0.00454126
24	0.00021041	0.000848707	0.00480212		24	0.000848707	0.00401172
26	0	0.000551216	0.0042291		26	0.000551216	0.00355474
28	0	0.000362614	0.00351816		28	0.000362614	0.00324997
30	0	0.000362614	0.00306124		30	0.000362614	0.00256804
32	0	0.00010152	0.00264779		32	0.00010152	0.00217741
34	0	0	0.00207462		34	0	0.00260441
36	0	0	0.00184977		36	0	0.00192248
38	0	0	0.0014291		38	0	0.00184993
40	0	0	0.0012405		40	0	0.00139294
42	0	0	0.000972035		42	0	0.00112436
44	0	0	0.000747187		44	0	0.00105198
46	0	0	0.000594832		46	0	0.000935785
48	0	0	0.000442477		48	0	0.000783398
50	0	0	0.00040623		50	0	0.000631189

## Sheet: Fig.3b
Fig. 3b (ⅲ) RhB-GOx-coated regions treated with different concentration of RhB-GOx solutions have different fluorescence intensities
	Mean of fluorescence intensity(normalized)	SD
R1	1	0.00612945
R2	0.791764	0.000473091
R3	0.541602	0.00553119

## Sheet: Fig.5c
Fig. 5c (ⅱ) the trans-wall amount of glucose and starch within 30 min							Fig. 5c (ⅲ) the real-time glucose concentration of liquids inside the channel derived
	Data during 3 repeat experiments-Trans-wall amount (%)			Mean- Trans-wall amount (%)	SD- Trans-wall amount (%)		Time (min)	Mean- Glucose inside channel (wt%)	SD- Glucose inside channel (wt%)
starch	0	0	0	0	0		0	0	0
glucose	93.8947	96.602	92.1823	94.2263	2.22846		6	0.12623	0.0252572
							12	0.0600037	0.0146664
							18	0.0342243	0.00938508
							24	0.019555	0.00380646
							30	0.0112597	0.00315261
							36	0.00646822	0.00207573
							42	0.00376873	0.00181571
							48	0.00214467	0.00101453
							54	0.00125789	0.00054427
							60	0.000615787	0.000205049
							66	0.000339892	0.000136046
							72	0.00051408	0.000478555
							78	9.35912e-05	4.89029e-06
							84	6.40204e-05	5.54979e-05
							90	0	0
							96	3.11894e-05	5.40217e-05
							102	6.5662e-05	0.00011373
							108	3.2831e-05	5.68649e-05
							114	0	0
							120	0	0

## Sheet: Fig.5e
Fig.5e (ⅱ) Real-time CO2 concentration outside the downstream channel
Time (s)	CO2 outside channel (ppm)
0	572
5	572
10	572
15	572
20	572
25	572
30	572
35	572
40	572
45	572
50	572
55	572
60	572
65	572
70	572
75	571
80	571
85	571
90	571
95	571
100	571
105	571
110	571
115	571
120	571
125	571
130	571
135	571
140	571
145	571
150	571
155	571
160	571
165	571
170	571
175	571
180	571
185	571
190	571
195	571
200	571
205	571
210	571
215	571
220	571
225	571
230	571
235	571
240	571
245	571
250	571
255	571
260	571
265	571
270	571
275	572
280	572
285	572
290	572
295	572
300	572
305	572
310	572
315	572
320	572
325	573
330	573
335	574
340	574
345	575
350	575
355	576
360	577
365	577
370	578
375	578
380	578
385	578
390	579
395	579
400	580
405	581
410	581
415	582
420	583
425	584
430	586
435	587
440	588
445	589
450	590
455	591
460	592
465	594
470	595
475	596
480	598
485	599
490	601
495	602
500	602
505	603
510	603
515	605
520	606
525	606
530	607
535	607
540	608
545	609
550	611
555	611
560	612
565	613
570	613
575	614
580	614
585	614
590	614
595	614
600	615

## Sheet: Suppl. Fig. 2a
Suppl. Fig.2(a) Viscosity against shear rate for APAM and chitosan solutions with different concentrations
Shear rate （s-1）	Viscosity (Pa·s)
	3wt% APAM	2wt% APAM	1wt% APAM	3wt% Chitosan	2wt% Chitosan	1wt% Chitosan
1	2.9738	1.4601	0.3226	79.0437	8.4388	0.4783
2	1.4551	0.7316	0.1833	53.2577	7.0729	0.4544
3	1.0512	0.529	0.1399	40.677	6.3217	0.4376
4	0.8583	0.4325	0.1172	34.5025	5.8172	0.4248
5	0.7414	0.3735	0.1033	30.9128	5.4155	0.4136
6	0.6671	0.336	0.0935	28.2317	5.0989	0.4047
7	0.6133	0.3095	0.0865	26.0047	4.8296	0.3964
8	0.5703	0.2895	0.0812	24.0085	4.5921	0.389
9	0.5349	0.2738	0.077	22.1977	4.3837	0.383
10	0.5049	0.2612	0.0736	20.7084	4.1961	0.3776
11	0.4788	0.2502	0.0711	19.4104	4.0245	0.3737
12	0.4572	0.2405	0.0688	18.2875	3.8702	0.3696
13	0.4378	0.2312	0.0668	17.3467	3.7341	0.3647
14	0.4208	0.2222	0.0649	16.5029	3.6149	0.361
15	0.4051	0.2131	0.0631	15.7459	3.5034	0.3572
16	0.3904	0.2043	0.0611	15.0838	3.4086	0.354
17	0.3759	0.1957	0.0592	14.4839	3.3195	0.3505
18	0.3614	0.1871	0.0572	13.9486	3.2369	0.3473
19	0.3469	0.1792	0.0553	13.4691	3.1642	0.3443
20	0.3325	0.1719	0.0536	13.0224	3.0909	0.3412
21	0.3187	0.1657	0.052	12.623	3.0285	0.3385
22	0.3057	0.1601	0.0506	12.2454	2.9661	0.3357
23	0.2937	0.1553	0.0494	11.9057	2.91	0.3331
24	0.2826	0.1511	0.0483	11.5789	2.8547	0.3306
25	0.2728	0.1473	0.0474	11.2914	2.8036	0.328
26	0.2641	0.1438	0.0465	11.0134	2.7548	0.3257
27	0.2566	0.1407	0.0456	10.7488	2.7102	0.3235
28	0.2498	0.1375	0.0448	10.5102	2.6656	0.3212
29	0.2438	0.1344	0.0441	10.2775	2.6235	0.3189
30	0.2383	0.1316	0.0434	10.0688	2.5833	0.3167
31	0.2334	0.1286	0.0426	9.8591	2.5446	0.3147
32	0.2288	0.1259	0.042	9.6658	2.5082	0.3126
33	0.2243	0.1233	0.0413	9.4862	2.4732	0.3106
34	0.22	0.1206	0.0407	9.306	2.4386	0.3087
35	0.2159	0.1182	0.0401	9.14	2.4072	0.3068
36	0.2117	0.116	0.0394	8.984	2.3762	0.305
37	0.2075	0.1138	0.0389	8.8293	2.3449	0.3032
38	0.2036	0.1118	0.0384	8.6823	2.3165	0.3014
39	0.1996	0.11	0.0379	8.5491	2.2894	0.2998
40	0.1958	0.1082	0.0373	8.4123	2.2614	0.2981
41	0.1922	0.1064	0.0369	8.2826	2.2347	0.2964
42	0.1888	0.1049	0.0364	8.1631	2.2105	0.2949
43	0.1856	0.1033	0.036	8.0445	2.1863	0.2933
44	0.1825	0.1018	0.0356	7.9266	2.1619	0.2918
45	0.1796	0.1004	0.0352	7.815	2.1392	0.2902
46	0.1769	0.099	0.0348	7.7117	2.1173	0.2888
47	0.1742	0.0976	0.0344	7.6113	2.0956	0.2873
48	0.1717	0.0963	0.034	7.5118	2.0726	0.2858
49	0.1694	0.095	0.0337	7.4115	2.0528	0.2843
50	0.1672	0.0939	0.0333	7.3205	2.0341	0.2831
51	0.1649	0.0927	0.033	7.2342	2.0142	0.2817
52	0.1628	0.0915	0.0327	7.1463	1.9952	0.2804
53	0.1608	0.0905	0.0324	7.0587	1.9766	0.279
54	0.1588	0.0894	0.0321	6.9776	1.9588	0.2778
55	0.1568	0.0884	0.0318	6.9009	1.9421	0.2763
56	0.1549	0.0874	0.0315	6.8243	1.9251	0.2751
57	0.153	0.0864	0.0312	6.7481	1.9076	0.2739
58	0.1513	0.0855	0.031	6.6742	1.8918	0.2726
59	0.1496	0.0846	0.0307	6.6035	1.8768	0.2715
60	0.1478	0.0837	0.0305	6.537	1.8612	0.2704
61	0.1461	0.0828	0.0302	6.4699	1.8459	0.2692
62	0.1446	0.082	0.03	6.4022	1.8304	0.2679
63	0.1431	0.0813	0.0298	6.3363	1.8169	0.2669
64	0.1416	0.0805	0.0295	6.2771	1.8037	0.2658
65	0.1401	0.0797	0.0293	6.2165	1.7891	0.2648
66	0.1387	0.079	0.0291	6.1559	1.7759	0.2636
67	0.1373	0.0783	0.0289	6.0974	1.7626	0.2627
68	0.136	0.0776	0.0287	6.0432	1.7503	0.2616
69	0.1347	0.0769	0.0285	5.9877	1.7366	0.2605
70	0.1334	0.0762	0.0283	5.9341	1.7236	0.2595
71	0.1322	0.0756	0.0281	5.8808	1.7129	0.2586
72	0.1309	0.0749	0.0279	5.8312	1.7005	0.2576
73	0.1297	0.0743	0.0277	5.7794	1.6884	0.2567
74	0.1286	0.0737	0.0276	5.7298	1.677	0.2556
75	0.1275	0.0731	0.0274	5.6833	1.6662	0.2548
76	0.1263	0.0725	0.0272	5.6351	1.6547	0.2538
77	0.1253	0.0719	0.0271	5.5875	1.644	0.2529
78	0.1242	0.0714	0.0269	5.5447	1.6339	0.2521
79	0.1232	0.0709	0.0267	5.4984	1.6227	0.2512
80	0.1222	0.0703	0.0266	5.456	1.6126	0.2503
81	0.1212	0.0698	0.0264	5.4138	1.6023	0.2494
82	0.1202	0.0693	0.0263	5.3686	1.5927	0.2486
83	0.1193	0.0688	0.0261	5.3315	1.5833	0.2478
84	0.1183	0.0683	0.0259	5.2889	1.5735	0.247
85	0.1175	0.068	0.0258	5.2487	1.5635	0.246
86	0.1165	0.0674	0.0257	5.2142	1.5545	0.2452
87	0.1157	0.0669	0.0256	5.1713	1.5459	0.2444
88	0.1148	0.0664	0.0254	5.1365	1.5369	0.2437
89	0.114	0.0661	0.0253	5.0974	1.528	0.2428
90	0.1132	0.0656	0.0251	5.0648	1.5195	0.2421
91	0.1125	0.0652	0.025	5.0263	1.5106	0.2413
92	0.1116	0.0647	0.0249	4.9947	1.5013	0.2406
93	0.1109	0.0644	0.0248	4.9607	1.4941	0.2398
94	0.1101	0.0639	0.0246	4.9263	1.4847	0.2391
95	0.1095	0.0636	0.0245	4.8929	1.478	0.2383
96	0.1087	0.0632	0.0245	4.8598	1.4695	0.2375
97	0.108	0.0628	0.0243	4.8285	1.461	0.2368
98	0.1073	0.0625	0.0242	4.7979	1.4541	0.2361
99	0.1067	0.0622	0.0241	4.765	1.4456	0.2353
100	0.106	0.0618	0.0239	4.7329	1.4394	0.2348

## Sheet: Suppl. Fig. 2b
Suppl. Fig.2(b) Shear stress against shear rate for APAM and chitosan solutions with different concentrations
Shear rate （s-1）	Shear stress (Pa)
	3wt% APAM	2wt% APAM	1wt% APAM	3wt% Chitosan	2wt% Chitosan	1wt% Chitosan
1	2.9738	1.46	0.32257	79.044	8.4378	0.47824
2	2.9099	1.4631	0.36655	106.51	14.145	0.90871
3	3.1532	1.587	0.41975	122.03	18.964	1.3127
4	3.4331	1.7298	0.46875	138.01	23.268	1.6991
5	3.7069	1.8674	0.51634	154.56	27.077	2.0678
6	4.0023	2.0159	0.56113	169.39	30.593	2.4284
7	4.2933	2.1666	0.60529	182.03	33.807	2.7745
8	4.5622	2.3162	0.64975	192.07	36.736	3.1122
9	4.8143	2.4645	0.6927	199.78	39.453	3.4467
10	5.0487	2.6123	0.73645	207.08	41.96	3.776
11	5.2673	2.7518	0.78181	213.51	44.269	4.1112
12	5.4858	2.8865	0.82561	219.45	46.442	4.4347
13	5.691	3.0062	0.86855	225.51	48.543	4.7417
14	5.8917	3.1112	0.90928	231.04	50.608	5.0538
15	6.0761	3.1967	0.94665	236.19	52.551	5.3584
16	6.2463	3.2695	0.97797	241.34	54.537	5.6632
17	6.3909	3.3277	1.0061	246.22	56.43	5.958
18	6.5051	3.3684	1.0292	251.07	58.265	6.2509
19	6.5911	3.4043	1.0507	255.91	60.119	6.542
20	6.6492	3.4371	1.0715	260.45	61.818	6.8232
21	6.6935	3.4791	1.0916	265.08	63.598	7.1077
22	6.7253	3.5231	1.1134	269.4	65.254	7.3855
23	6.7544	3.573	1.1356	273.83	66.929	7.6601
24	6.7826	3.6273	1.1593	277.89	68.513	7.9343
25	6.8201	3.6825	1.184	282.28	70.091	8.2002
26	6.8663	3.7395	1.208	286.35	71.626	8.4684
27	6.9286	3.7995	1.2325	290.22	73.174	8.7335
28	6.9951	3.8496	1.2554	294.29	74.637	8.9926
29	7.0702	3.8977	1.2794	298.05	76.081	9.2469
30	7.1504	3.9477	1.3012	302.06	77.499	9.5007
31	7.2345	3.9874	1.3219	305.63	78.883	9.7543
32	7.321	4.0275	1.3433	309.31	80.262	10.002
33	7.4018	4.0687	1.3626	313.04	81.616	10.25
34	7.4789	4.1013	1.3822	316.4	82.913	10.496
35	7.5549	4.1385	1.402	319.9	84.251	10.739
36	7.6197	4.1753	1.4202	323.42	85.542	10.981
37	7.6776	4.2111	1.4392	326.68	86.763	11.22
38	7.736	4.2495	1.4585	329.93	88.028	11.454
39	7.7839	4.2886	1.4763	333.41	89.287	11.693
40	7.8337	4.3274	1.4937	336.49	90.455	11.924
41	7.8815	4.3638	1.5132	339.58	91.621	12.152
42	7.9296	4.404	1.5308	342.85	92.843	12.385
43	7.9788	4.4425	1.5473	345.91	94.01	12.613
44	8.0296	4.4795	1.5645	348.77	95.124	12.838
45	8.083	4.5174	1.5825	351.67	96.262	13.06
46	8.1364	4.5521	1.6	354.74	97.397	13.284
47	8.1885	4.5886	1.6167	357.73	98.495	13.502
48	8.2418	4.6227	1.6333	360.57	99.485	13.719
49	8.3014	4.657	1.651	363.16	100.59	13.931
50	8.3598	4.6959	1.6669	366.02	101.7	14.155
51	8.4111	4.7254	1.6831	368.94	102.72	14.367
52	8.4636	4.7588	1.6997	371.61	103.75	14.579
53	8.5206	4.7968	1.7149	374.11	104.76	14.785
54	8.5733	4.8267	1.7326	376.79	105.78	15.003
55	8.623	4.8622	1.7495	379.55	106.82	15.196
56	8.6754	4.8946	1.763	382.16	107.8	15.408
57	8.7224	4.9255	1.7794	384.64	108.73	15.614
58	8.7732	4.9587	1.7972	387.1	109.73	15.813
59	8.8261	4.9917	1.8123	389.61	110.73	16.016
60	8.8702	5.0226	1.8274	392.22	111.67	16.223
61	8.9126	5.0517	1.8429	394.66	112.6	16.42
62	8.9633	5.0853	1.8582	396.93	113.48	16.61
63	9.0135	5.1193	1.8752	399.19	114.47	16.817
64	9.0617	5.1501	1.8893	401.74	115.44	17.012
65	9.1056	5.1804	1.9036	404.07	116.29	17.21
66	9.1527	5.2108	1.919	406.28	117.21	17.399
67	9.2022	5.243	1.9362	408.53	118.09	17.598
68	9.2483	5.2782	1.9502	410.93	119.02	17.786
69	9.291	5.3074	1.9644	413.15	119.82	17.976
70	9.3354	5.3334	1.9804	415.38	120.65	18.163
71	9.3849	5.3668	1.9962	417.54	121.62	18.362
72	9.4279	5.3964	2.01	419.85	122.43	18.545
73	9.4698	5.4204	2.023	421.89	123.25	18.736
74	9.5154	5.4531	2.0407	424	124.1	18.918
75	9.5598	5.484	2.0542	426.24	124.96	19.106
76	9.6024	5.51	2.0666	428.26	125.75	19.292
77	9.6478	5.5401	2.0837	430.23	126.59	19.475
78	9.6902	5.5705	2.0974	432.49	127.44	19.662
79	9.7317	5.5975	2.1093	434.37	128.2	19.841
80	9.7737	5.6263	2.1275	436.48	129.01	20.021
81	9.8164	5.6555	2.1387	438.51	129.79	20.202
82	9.8589	5.6823	2.1527	440.22	130.6	20.386
83	9.8981	5.7135	2.1682	442.51	131.41	20.567
84	9.9363	5.7384	2.1794	444.26	132.18	20.745
85	9.9834	5.7758	2.197	446.14	132.9	20.911
86	10.016	5.7933	2.2079	448.43	133.68	21.091
87	10.066	5.8203	2.2251	449.9	134.49	21.262
88	10.103	5.8469	2.236	452.01	135.25	21.444
89	10.149	5.8786	2.2532	453.66	135.99	21.611
90	10.186	5.9022	2.263	455.83	136.75	21.791
91	10.235	5.9297	2.2792	457.39	137.46	21.954
92	10.266	5.9504	2.2887	459.51	138.12	22.137
93	10.311	5.9854	2.3085	461.34	138.96	22.302
94	10.351	6.0086	2.3165	463.07	139.56	22.474
95	10.4	6.0431	2.3307	464.82	140.41	22.641
96	10.437	6.0649	2.3484	466.54	141.07	22.804
97	10.473	6.0927	2.3561	468.36	141.72	22.972
98	10.518	6.1289	2.3722	470.19	142.5	23.142
99	10.56	6.1569	2.389	471.73	143.11	23.292
100	10.602	6.1803	2.3947	473.28	143.93	23.479

## Sheet: Suppl. Fig. 2c
Suppl. Fig.2(c) Elastic moduli (G') and viscous moduli (G'') as a function of the oscillatory shear stress for APAM solutions with different concentrations
Oscillatory shear stress （Pa）	G' and G'' -3wt% APAM		Oscillatory shear stress （Pa）	G' and G'' -2wt% APAM		Oscillatory shear stress （Pa）	G' and G'' -1wt% APAM
	G' (Pa)	G'' (Pa)		G' (Pa)	G'' (Pa)		G' (Pa)	G'' (Pa)
0.1003	4.0227	1.7765	0.10044	1.8797	0.94894	0.09978	0.43578	0.29988
0.11551	4.1262	1.7427	0.11512	1.9036	0.93689	0.11466	0.43573	0.29582
0.13277	4.1766	1.7248	0.13222	1.913	0.9289	0.13196	0.43346	0.29111
0.15264	4.2103	1.7097	0.15211	1.9215	0.92158	0.15179	0.43012	0.28822
0.17578	4.2295	1.6901	0.17561	1.9286	0.91083	0.17507	0.42692	0.286
0.20241	4.2497	1.6807	0.20233	1.9348	0.90883	0.2012	0.42265	0.28336
0.23302	4.2671	1.6756	0.23282	1.9382	0.90518	0.23178	0.4174	0.28196
0.26808	4.2771	1.6694	0.26819	1.9409	0.90188	0.26756	0.40979	0.27937
0.30881	4.2862	1.6609	0.30892	1.9395	0.89752	0.3079	0.40084	0.27705
0.35543	4.2941	1.6583	0.35548	1.9385	0.89343	0.35444	0.38904	0.27493
0.40926	4.303	1.6563	0.40916	1.9338	0.89163	0.40783	0.37479	0.27198
0.47102	4.3046	1.652	0.47093	1.9279	0.89095	0.46879	0.35709	0.26858
0.54236	4.3062	1.6484	0.54237	1.9206	0.88861	0.53846	0.33407	0.26358
0.62454	4.3047	1.6443	0.62421	1.9091	0.88652	0.61892	0.30718	0.25739
0.71899	4.3012	1.6416	0.71865	1.8938	0.88452	0.71363	0.27213	0.24799
0.82781	4.2938	1.6392	0.82714	1.8737	0.88325	0.81944	0.23461	0.23596
0.95304	4.283	1.6359	0.95186	1.8467	0.88013	0.94089	0.19522	0.22041
1.0972	4.2687	1.6337	1.0954	1.811	0.87682	1.086	0.15485	0.20097
1.2631	4.247	1.6311	1.2603	1.7636	0.87265	1.2494	0.12011	0.18045
1.454	4.217	1.6279	1.4488	1.7011	0.86595	1.4392	0.0916	0.15998
1.6735	4.1772	1.6248	1.6652	1.6186	0.85669	1.6586	0.06928	0.14107
1.926	4.122	1.6206	1.9104	1.5099	0.84308	1.9121	0.0523	0.12444
2.2161	4.0492	1.6155	2.2008	1.3535	0.81981	2.1972	0.04179	0.11087
2.5492	3.95	1.6085	2.5178	1.16	0.78394	2.5378	0.03646	0.09932
2.9311	3.8168	1.599	2.8874	0.90367	0.72295	2.9271	0.03437	0.08989
3.3672	3.6372	1.5848	3.3256	0.60327	0.62103	3.3565	0.02812	0.08103
3.8634	3.3952	1.5629	3.8206	0.3701	0.50254	3.8751	0.01821	0.07239
4.4462	3.0331	1.5236	4.4185	0.22262	0.39567	4.4714	0.02198	0.06701
5.0984	2.5201	1.453	5.0981	0.14355	0.31919	5.1595	0.01944	0.06161
5.8349	1.7694	1.3039	5.8748	0.10204	0.26504	5.8828	0.01883	0.0572
6.6986	0.91128	1.0033	6.7992	0.08034	0.2244	6.8254	0.01767	0.05285
7.7521	0.43424	0.70069	7.8346	0.06306	0.19238	7.8565	0.01714	0.04927
8.9788	0.24549	0.51942	9.0382	0.04712	0.16602	10.868	0.02464	0.0658
10.337	0.16572	0.41167	10.382	0.04442	0.14703	10.643	0.02694	0.06589
11.956	0.12224	0.33419	12.032	0.03985	0.13082	12.045	0.02864	0.07157
13.785	0.08528	0.27445	13.728	0.03261	0.11661	13.936	0.02959	0.07866
15.845	0.073	0.23302	15.739	0.03157	0.10874	15.697	0.0315	0.08273
18.292	0.05839	0.19773	16.502	0.02741	0.10098	19.06	0.03475	0.09169
20.689	0.05236	0.17801	24.244	0.04654	0.13164	21.601	0.03552	0.09464
24.446	0.05157	0.17219	24.387	0.04593	0.1293	21.555	0.03558	0.09438
31.31	0.08217	0.21309	28.865	0.05337	0.14608	22.232	0.03648	0.09743
34.441	0.07857	0.2161	31.794	0.05185	0.14877	20.785	0.03479	0.09082
37.314	0.09044	0.23948	35.675	0.05645	0.15767	20.785	0.03485	0.09079
42.277	0.08705	0.23347	36.652	0.0595	0.16118	20.787	0.03463	0.09089
49.19	0.09294	0.25308	36.845	0.0587	0.16245	20.346	0.0332	0.08921
59.1	0.09469	0.26356	36.705	0.0593	0.16153	21.291	0.03469	0.09339
58.328	0.09037	0.25882	35.389	0.05556	0.15629	20.911	0.0339	0.09178
59.186	0.09218	0.26249	36.378	0.05716	0.16066	21.726	0.03545	0.09528
53.505	0.084	0.23687	37.221	0.05832	0.16447	21.181	0.03496	0.09274
62.116	0.09539	0.27605	37.759	0.0596	0.16669	21.167	0.03494	0.09268

## Sheet: Suppl. Fig. 6
Suppl. Fig. 6 Thickness of hydrated and freeze-dried membrane walls
(a) Thickness of membranous walls with various membrane assembly time
Membrane assembly Time (min)	Freeze-dried samples		Hydrated samples
	Mean- Thickness (μm)	SD	Mean- Thickness (μm)	SD-
10	0.345	0.061	1.079	0.04403
15	0.424	0.059	1.13967	0.13258
20	0.467	0.059	1.22767	0.06374
40	0.588	0.065	1.58187	0.26363
60	0.606	0.045	1.61433	0.24973
(b) Changing thickness of membranes by changing APAM concentration
APAM concentration (wt%)	Freeze-dried samples		Hydrated samples
	Mean- Thickness (μm)	SD	Mean- Thickness (μm)	SD
1	0.467	0.059	1.22767	0.06374
2	0.561	0.038	1.43333	0.0611
3	0.688	0.06	1.59	0.04359
(c) Changing thickness of membranes by changing the pH of chitosan printing ink
pH of Chitosan Solution	Freeze-dried samples
	Mean- Thickness (μm)	SD
3	0.978	0.091
4.5	0.709	0.102
6	0.467	0.059

## Sheet: Suppl. Fig. 7
Suppl. Fig. 7 Young's modulus of membrane walls
（a）Young's modulus of membranous channel walls with different thicknesses					（b）Young's modulus of membranous channel walls under different environments
x axis: Thickness of Hydrated Membranes（μm）					x axis: Membranes in different environments
1.08	1.23	1.58	1.61		H2O	0.5M NaCl	5M NaCl	HCl(pH=3)	NaOH(pH=11)
y axis: Young's Modulus (Pa)					y axis: Young's Modulus (Pa)
2876	2735	2097	2496		3544	904.5	222.3	1173	146.7
3081	3116	2193	3285		3706	959.5	283.3	1393	289.7
3140	3117	2231	3533		3782	990.2	420	1409	335.4
3288	3334	2428	3881		3815	991.7	438.6	1434	350.8
3290	3343	2464	3982		3922	992.6	456.4	1776	453.1
3363	3369	2523	4503		4076	994.8	456.9	1865	453.9
3390	3426	2574	4879		4101	996.2	469.1	1871	466.2
3542	3480	2670	4961		4163	1004	495.8	1964	490.9
3567	3544	2704	5673		4320	1034	497.9	1986	517.4
3607	3706	2732	5716		4600	1088	503.5	2076	519.2
3665	3782	2775	5849		4642	1095	526.9	2095	568
3986	3815	2798	5932		4731	1127	529.4	2172	611.7
4007	3922	2913	5956		4887	1128	543.1	2224	634.5
4085	4076	2915	5996		4896	1166	551.3	2230	681.8
4134	4101	2928	6215		4907	1171	558.4	2279	709.1
4361	4163	2947	6229		4936	1177	566.5	2312	749.2
4527	4320	2980	6246		4987	1182	594.8	2381	765.9
4689	4600	3001	6276		5106	1205	617.1	2455	773.6
4717	4642	3015	6465		5132	1206	647.2	2478	804
4765	4731	3053	6491		5142	1216	652.5	2501	809.4
5023	4887	3100	6497		5390	1233	670.2	2507	816.6
5105	4896	3182	6509		5496	1269	681.3	2532	825.8
5107	4907	3192	6518		5544	1333	737.2	2556	844
5141	4936	3198	6565		5679	1356	762.1	2557	848.3
5187	4987	3243	6572		5680	1365	763.4	2594	883.3
5302	5106	3347	7017		5724	1385	794.6	2605	891.4
5307	5132	3371	7215		5743	1419	874.4	2655	898.7
5317	5142	3458	7317		6077	1445	877.9	2740	911.8
5411	5390	3601	7466		6102	1476	904.2	2773	940.8
5413	5496	3641	1688		6206	1531	907.3	2815	941.7
5453	5544	3926	1882		6265	1545	909.3	2836	973.5
5500	5679	4085	2214		6309	1582	934.1	2895	1102
5545	5680	4481	2410		6450	1640	941.9	2927	1147
5750	5724	4490	2465		6613	1686	1023	2998	1179
5788	5743	1705	2531		7082	1722	1026	3072	1203
5892	6077	2102	2569		7319	1748	1047	3113	1219
5933	6102	2295	2628		1759	1750	1105	3168	1220
6026	6206	2378	2632		2047	1790	1161	3170	1236
6099	6265	2481	2712		2076	1836	1170	3213	1260
6133	6309	3205	2817		2887	1865	1249		1265
6338	6450	3268	2890			1879	1267		1364
6378	6613	3367	3039			1900	1386		1403
6918	7082	3410	3098			1907	1424		1435
	7319	3484	3277			1938	506.8		1439
	1759	3745	3607			1940	573.2		1446
	2047	3768	3632			2002	705.5		1493
	2076	3846	3653			2021	427.6		1517
	2887	4052	3665			2488	598.8		1603
		4136	3666			2655	509.1		1709
		4271	3704						1713
		4303	3839						1836
		4385	3884						1848
		4479	4439						1867
		5110	4655						1949
		5315	5417
		5544
		5633
		5741
		5862
		5934
		6130
		6171
		6646
		7511
		7850
		8707
		8761
		8814
		8878

[truncated: 7 more sheets: Suppl. Fig. 9b, Suppl. Fig. 10b, Suppl. Fig. 11b, Suppl. Fig. 16, Suppl. Fig. 18, Suppl. Fig. 20, Suppl. Fig. 21]
